# Supplementary material for: External Validation of the A2DS2 Score to Predict Stroke-Associated Pneumonia in a Chinese Population: A Prospective Cohort Study
Source: PLoS One. 2014 Oct 9;9(10):e109665. doi: 10.1371/journal.pone.0109665 (PMC4192306; doi:10.1371/journal.pone.0109665)
Supplement: Supporting Information S1 — Raw data of the present study. (XLS) [file pone.0109665.s002.xls]

## Sheet: 1
number	age	sex	dysphagia	AF	hypertesion	DM	stroke	TIA	dyslipidemia	CHD	alcohol	smoking	NIHSS	OCSP	LOS	SAP	A2DS2
1	67	1	1	0	0	1	0	0	0	0	0	1	7	3	28	1	6
2	58	1	1	0	1	0	0	0	0	0	0	0	24	3	35	1	8
3	62	1	0	0	1	0	0	0	0	0	0	0	4	1	11	0	1
4	58	1	0	0	1	1	1	0	0	0	0	0	24	3	17	0	6
5	76	1	1	0	1	1	1	0	0	0	0	0	6	3	14	1	7
6	72	1	0	0	1	0	1	0	0	0	0	0	3	1	20	0	1
7	46	0	0	0	1	0	0	0	0	0	0	0	2	3	17	0	0
8	58	1	0	0	1	0	0	0	0	0	1	1	3	0	14	0	1
9	51	1	0	0	1	1	0	0	1	0	1	1	3	0	13	0	1
10	64	1	0	0	0	1	0	0	0	0	0	0	2	0	10	0	1
11	76	0	0	0	1	0	0	0	0	0	0	0	5	0	25	0	4
12	80	0	1	0	1	1	1	0	0	0	0	0	17	1	23	1	8
13	60	1	0	0	1	1	1	0	0	0	0	0	7	3	16	1	4
14	34	1	0	0	1	0	0	0	1	0	1	1	2	1	13	0	1
15	76	0	0	0	0	1	0	0	0	0	0	0	1	1	14	0	1
16	74	1	0	0	0	0	0	0	0	0	0	1	1	0	15	0	1
17	64	1	0	0	0	0	1	0	0	0	0	0	4	3	10	0	1
18	62	1	0	0	1	1	0	0	0	0	1	1	1	3	21	0	1
19	50	1	0	0	1	0	1	0	0	0	1	1	2	0	6	0	1
20	52	1	0	1	0	0	0	0	0	0	0	0	1	0	20	0	2
21	73	0	0	0	1	1	0	0	0	0	0	0	3	0	10	0	0
22	51	1	0	0	0	0	0	0	0	0	0	0	2	1	18	0	1
23	46	1	0	0	1	1	0	0	0	0	1	0	1	3	12	0	1
24	67	0	0	0	0	0	0	0	0	1	0	0	0	1	3	0	0
25	65	1	0	0	0	0	0	0	0	0	1	1	2	1	9	0	1
26	54	0	0	0	1	0	0	0	0	0	0	0	0	#NULL!	10	0	0
27	71	0	0	0	0	0	0	0	0	0	0	0	7	1	8	0	3
28	71	0	1	0	0	1	0	0	0	0	0	0	7	3	50	1	5
29	86	1	0	0	0	0	0	0	0	0	1	0	19	2	41	1	7
30	22	0	0	0	0	0	0	0	0	0	0	0	15	1	70	0	3
31	85	1	1	0	0	0	0	0	0	0	0	0	7	1	53	1	7
32	76	0	0	0	1	0	1	0	0	0	0	0	13	0	20	1	4
33	91	0	0	0	1	0	0	0	0	0	0	0	6	1	45	1	4
34	42	0	0	0	0	0	0	0	0	0	0	0	8	0	30	1	3
35	74	1	0	0	0	0	1	0	0	0	0	0	10	3	26	1	4
36	56	1	0	0	0	0	0	0	0	0	0	0	8	1	28	0	4
37	63	0	0	0	0	0	0	0	0	0	0	0	4	1	25	0	0
38	58	1	0	0	0	0	0	0	0	0	0	0	1	0	14	0	1
39	59	1	1	0	0	1	1	0	0	0	0	0	7	3	26	1	6
40	84	0	1	1	1	1	0	0	0	0	0	0	21	2	30	1	9
41	64	1	0	0	1	0	0	0	0	0	0	0	6	1	20	0	4
42	59	1	0	0	1	0	0	0	0	0	0	0	10	1	20	0	4
43	73	1	0	0	0	1	1	0	0	0	0	0	9	1	24	0	4
44	72	0	0	0	0	0	0	0	0	0	0	0	5	1	39	0	3
45	55	1	0	0	0	0	0	0	0	0	1	1	11	1	12	0	4
46	56	1	0	0	1	0	1	0	0	0	0	1	2	3	25	0	1
47	55	1	1	0	0	0	0	0	0	0	0	0	5	3	25	1	6
48	59	1	0	0	1	1	0	0	0	0	0	0	2	0	#NULL!	0	1
49	70	0	0	0	0	1	0	0	0	0	0	0	1	1	10	0	0
50	78	1	1	1	1	1	0	0	0	0	0	0	12	2	19	1	8
51	23	1	0	0	0	0	0	0	0	0	0	0	7	0	14	0	4
52	78	0	0	0	1	1	0	0	0	0	0	0	1	0	15	0	1
53	60	0	0	0	0	0	0	0	0	0	0	0	3	1	13	0	0
54	33	1	0	0	0	0	0	0	1	0	0	1	5	1	10	0	4
55	68	1	1	0	1	0	1	1	0	0	1	1	4	3	33	1	3
56	70	0	0	0	0	0	0	0	0	0	0	0	0	0	14	0	0
57	86	0	0	0	1	0	0	0	0	1	0	0	9	1	12	1	4
58	72	0	0	0	0	0	0	0	0	0	0	0	1	3	14	0	0
59	65	0	1	1	0	1	0	0	0	0	0	0	3	0	12	0	3
60	60	1	1	0	1	0	1	1	0	0	1	1	17	3	17	1	8
61	47	0	0	0	1	0	0	0	0	0	0	0	2	0	14	0	0
62	48	1	1	0	1	1	0	0	0	0	1	1	1	3	13	0	3
63	76	1	0	0	1	0	1	0	0	0	0	0	7	0	15	0	5
64	42	1	1	0	1	0	0	0	0	0	0	1	3	3	27	1	3
65	63	1	0	0	0	0	0	0	0	0	0	0	2	0	14	0	1
66	47	0	1	0	0	0	1	0	0	0	0	0	12	1	10	0	5
67	69	0	0	0	1	0	0	0	0	0	0	0	2	0	11	0	0
68	59	1	1	0	1	1	0	0	0	0	1	1	10	3	21	0	6
69	58	1	0	0	1	1	1	0	1	0	1	1	12	3	10	0	4
70	54	1	0	0	0	0	0	0	0	0	0	0	18	1	22	0	6
71	55	1	0	0	0	0	1	0	0	0	1	1	2	1	14	0	1
72	56	1	0	0	1	1	0	0	1	0	1	1	8	0	24	0	4
73	54	1	0	0	1	0	0	0	0	0	0	1	5	1	18	0	4
74	60	1	1	0	1	1	0	0	0	0	0	0	25	3	50	1	8
75	73	0	1	0	1	0	1	0	0	0	0	0	28	1	13	1	7
76	68	0	1	0	0	0	0	0	0	0	0	0	16	1	10	0	7
77	72	1	0	0	0	1	0	0	0	0	0	0	5	0	16	0	4
78	53	1	0	0	0	0	0	0	0	0	0	0	3	0	12	0	1
79	67	0	0	0	1	1	1	0	0	1	0	0	1	1	14	0	0
80	51	1	0	0	1	0	0	0	0	0	0	1	1	1	14	0	1
81	53	0	0	0	1	1	0	0	0	0	0	0	2	0	21	0	0
82	36	1	0	0	1	0	0	0	0	0	1	0	4	0	26	0	1
83	47	0	0	0	0	0	0	0	0	0	0	0	9	0	63	0	3
84	61	0	0	0	1	1	0	0	0	0	0	0	4	0	20	0	0
85	55	1	0	0	1	0	0	0	0	0	1	1	3	0	14	0	1
86	64	1	0	0	1	1	0	0	0	0	0	0	4	0	18	0	1
87	63	0	0	0	0	0	0	0	0	0	0	0	2	0	13	0	0
88	81	1	1	0	0	0	0	0	0	1	0	1	5	3	29	0	7
89	65	1	1	0	1	0	0	0	0	0	1	1	4	3	20	0	3
90	58	1	0	0	1	0	1	0	0	0	1	1	1	3	11	0	1
91	75	1	1	0	0	0	1	0	0	0	0	0	3	3	63	1	4
92	62	1	0	0	0	0	1	0	0	0	0	0	9	0	44	1	4
93	40	1	0	0	0	0	0	0	0	0	1	1	4	0	14	0	1
94	53	1	0	0	0	0	0	0	1	0	1	1	1	0	14	0	1
95	51	0	0	0	1	0	0	0	0	0	0	0	10	1	11	0	3
96	28	1	0	0	0	0	0	0	0	0	0	1	0	1	8	0	1
97	76	1	0	0	0	0	0	0	0	0	0	1	3	3	14	0	2
98	69	1	0	1	0	1	0	0	0	1	0	0	3	0	14	0	2
99	52	1	0	0	0	0	1	0	0	0	0	1	6	1	14	0	4
100	61	1	1	0	1	0	1	0	0	0	0	1	4	3	18	0	3
101	68	1	0	0	0	1	0	0	0	0	0	0	0	3	6	0	2
102	28	1	0	0	0	0	0	0	0	0	0	1	10	1	10	0	4
103	46	1	1	0	1	0	0	0	0	0	0	1	15	3	21	1	6
104	55	1	0	0	1	0	0	0	1	0	1	1	0	0	18	0	1
105	70	1	0	0	1	0	0	0	0	0	0	1	3	0	7	0	1
106	50	0	0	0	1	0	0	0	1	0	0	0	2	0	9	0	0
107	50	0	0	0	1	0	0	0	0	0	0	0	0	1	13	0	0
108	79	1	0	0	0	0	0	0	0	0	0	0	4	3	9	0	2
109	71	1	0	0	1	0	0	0	0	1	0	0	6	3	22	0	4
110	69	0	0	0	1	1	0	0	0	0	0	0	5	3	#NULL!	0	3
111	58	0	1	1	0	0	0	0	0	0	0	0	14	2	10	0	6
112	75	1	0	0	0	0	0	0	0	0	0	0	6	3	14	0	5
113	53	1	0	0	1	0	0	0	0	0	0	0	6	1	16	0	4
114	53	1	0	0	1	0	0	0	0	0	0	0	6	1	16	0	4
115	77	1	0	0	1	0	0	0	0	1	0	0	4	1	13	0	2
116	52	1	0	0	1	0	0	0	0	0	0	0	13	0	16	0	4
117	78	0	0	0	1	1	0	0	0	0	0	0	1	1	8	0	1
118	65	0	0	0	1	0	1	0	0	0	0	0	10	1	9	0	3
119	66	0	0	0	1	0	0	0	0	0	0	0	5	0	#NULL!	0	3
120	74	1	0	0	0	1	1	0	0	0	0	0	1	1	15	0	1
121	64	1	1	0	0	0	0	0	0	0	0	0	11	3	22	1	6
122	45	0	0	0	1	0	0	0	0	0	0	0	17	1	24	0	5
123	59	0	0	0	0	0	0	0	0	0	0	0	1	1	8	0	0
124	44	1	1	0	0	1	0	0	0	0	0	0	18	2	13	0	8
125	76	0	0	0	1	1	0	0	0	0	0	0	10	0	21	1	4
126	68	1	0	0	1	0	0	0	0	0	1	0	1	0	56	0	1
127	58	0	0	0	1	1	0	0	0	0	0	0	7	3	15	0	3
128	64	0	0	0	1	0	1	0	0	0	0	0	3	0	15	0	0
129	57	0	1	0	1	1	0	0	0	0	0	0	15	3	17	1	5
130	52	1	0	0	1	1	0	0	0	0	1	1	10	1	21	1	4
131	54	1	0	0	1	0	0	0	0	0	0	0	5	0	14	0	4
132	62	0	0	0	0	0	0	0	0	0	0	0	5	1	13	0	3
133	50	0	1	0	1	0	1	0	0	0	0	0	11	1	12	1	5
134	72	1	0	0	1	1	0	0	1	0	0	0	4	1	14	0	1
135	80	0	0	0	0	0	0	0	0	0	0	0	23	1	46	0	6
136	62	1	0	0	1	1	0	0	0	0	0	1	5	3	14	0	4
137	69	1	0	0	1	0	1	0	0	0	1	0	1	1	10	0	1
138	76	0	0	0	1	1	0	0	0	0	0	0	11	1	13	0	4
139	71	0	0	1	0	0	0	1	0	0	0	0	7	1	14	0	4
140	73	0	0	0	1	0	0	0	0	0	0	0	5	1	8	0	3
141	53	1	0	0	1	0	0	0	0	0	0	1	0	0	7	0	1
142	77	1	0	1	1	1	1	0	0	0	1	0	2	1	24	0	3
143	60	1	0	0	0	1	0	0	0	0	0	1	4	1	14	0	1
144	50	1	0	0	0	0	1	0	0	0	1	1	3	0	14	0	1
145	71	0	0	0	1	0	0	0	0	0	0	0	2	#NULL!	13	0	0
146	69	1	0	0	0	0	0	0	1	0	0	0	1	1	15	0	1
147	76	1	1	0	0	1	0	0	0	0	0	1	3	#NULL!	11	1	4
148	74	0	0	1	1	0	0	0	1	1	0	0	1	1	15	0	1
149	76	0	0	0	1	0	0	0	0	0	0	0	7	0	12	0	4
150	67	1	0	0	1	0	0	0	0	0	0	1	4	3	7	0	1
151	62	0	0	0	1	1	1	0	0	0	0	0	4	3	7	0	0
152	58	1	0	0	0	1	0	0	0	0	1	1	1	0	11	0	1
153	78	1	0	0	1	0	0	1	0	0	0	0	0	1	14	0	2
154	40	1	0	0	1	0	0	0	0	0	1	1	5	0	29	0	4
155	63	1	1	0	1	0	1	0	0	0	0	0	20	2	28	1	8
156	71	1	1	0	1	0	1	0	0	0	1	1	3	3	19	1	3
157	40	0	0	0	0	0	0	0	0	0	0	0	1	3	15	0	0
158	73	0	1	0	1	0	0	0	0	0	0	0	6	3	25	1	5
159	47	1	1	0	1	0	0	1	0	0	1	0	8	3	14	0	6
160	57	1	0	0	0	0	0	0	0	0	0	0	4	3	10	0	1
161	72	0	1	0	1	1	1	0	0	0	0	0	9	1	20	0	5
162	57	1	0	0	0	1	0	0	0	1	0	0	4	1	14	0	1
163	62	0	0	0	1	1	0	0	0	1	0	0	4	1	15	0	0
164	57	1	0	0	1	1	0	0	0	0	0	0	8	3	23	0	4
165	50	0	0	0	1	0	1	0	0	0	0	0	9	0	4	0	3
166	70	1	0	0	1	0	1	0	0	0	0	0	11	0	50	1	4
167	57	0	0	0	1	0	0	0	0	1	0	0	2	3	13	0	0
168	48	1	0	0	0	1	0	1	0	0	0	1	2	0	14	0	1
169	59	0	0	0	1	0	0	0	0	0	0	0	9	1	25	0	3
170	40	1	0	0	1	1	0	0	0	0	1	0	3	3	12	0	1
171	74	1	0	0	1	0	1	0	0	1	0	0	2	1	20	0	1
172	69	1	0	0	1	0	1	0	0	0	1	1	8	2	11	0	4
173	60	1	0	0	0	0	0	0	0	0	1	1	4	1	23	0	1
174	81	1	1	1	0	0	0	0	0	0	0	1	6	3	16	0	8
175	61	1	0	0	1	1	0	1	0	0	0	0	5	3	6	0	4
176	58	1	1	0	0	0	0	0	0	0	0	1	16	3	29	1	8
177	74	0	1	0	1	1	1	1	0	0	0	0	22	1	18	1	7
178	44	1	0	0	0	0	1	1	0	0	0	0	5	3	8	0	4
179	58	1	0	0	0	0	0	0	0	0	0	1	8	0	14	0	4
180	45	1	0	0	1	0	0	0	0	0	1	1	13	1	15	1	4
181	22	0	0	0	0	0	0	0	0	0	0	0	8	1	26	0	3
182	67	1	0	0	0	0	1	0	0	0	1	0	4	1	10	0	1
183	49	0	0	0	1	0	0	0	0	0	0	0	3	0	13	0	0
184	61	1	0	0	0	1	1	0	0	0	0	1	0	1	18	0	1
185	63	1	0	1	1	0	1	0	0	0	1	0	4	0	14	0	1
186	57	1	0	0	1	1	0	0	0	0	1	1	4	1	22	0	1
187	67	1	1	0	1	0	1	0	0	1	0	0	3	1	22	1	4
188	63	1	0	0	0	0	0	0	0	0	0	1	7	1	13	0	4
189	60	1	0	0	1	0	0	0	0	0	1	1	2	3	#NULL!	0	1
190	93	1	1	0	0	0	0	0	0	0	0	0	1	3	16	0	4
191	68	0	0	0	1	0	1	0	0	0	0	0	9	3	13	0	3
192	86	0	0	0	1	0	0	0	0	0	0	0	0	0	25	0	1
193	80	1	0	0	1	1	1	0	0	0	1	1	2	0	24	0	2
194	72	1	1	0	0	0	0	0	1	1	0	0	3	3	20	1	3
195	41	1	0	0	1	0	0	0	0	0	1	1	4	0	15	0	1
196	59	0	0	0	1	0	0	0	0	0	0	0	7	3	12	0	3
197	60	0	0	0	0	0	0	0	0	0	0	0	4	3	10	0	0
198	64	1	0	0	1	0	0	0	0	0	0	1	3	1	9	0	1
199	62	1	0	0	0	0	0	0	0	0	0	1	1	0	13	0	1
200	39	1	1	0	1	0	0	0	0	0	0	0	5	1	30	0	6
201	73	1	0	0	1	0	1	0	0	1	1	1	6	1	20	0	4
202	70	0	0	0	0	0	1	0	1	0	0	0	1	1	14	0	0
203	79	0	0	0	1	1	0	0	0	0	0	0	5	1	9	0	4
204	60	1	0	0	0	0	0	0	0	0	1	1	4	0	11	0	1
205	57	1	1	0	0	1	1	0	0	0	1	1	12	3	10	1	6
206	76	1	0	0	0	0	0	0	0	0	0	0	2	3	8	0	2
207	90	1	1	0	0	1	0	0	0	0	0	0	3	3	18	0	3
208	76	0	1	0	0	1	0	0	0	0	0	0	6	1	26	0	6
209	52	1	0	0	0	1	0	0	0	0	1	1	4	#NULL!	28	0	1
210	49	1	0	0	1	0	0	0	0	0	0	1	3	0	37	0	1
211	76	0	0	0	1	1	1	0	0	1	0	0	8	0	#NULL!	0	4
212	63	1	0	0	1	1	1	0	0	0	1	1	10	0	15	0	4
213	63	0	0	0	1	0	0	0	0	0	0	0	1	1	14	0	0
214	59	0	0	0	1	0	0	0	0	0	0	0	5	3	14	0	3
215	74	1	0	0	1	1	0	0	0	0	1	0	1	0	17	0	1
216	72	0	0	0	1	1	0	0	0	0	0	1	8	0	17	0	3
217	72	0	0	0	1	1	1	0	0	0	0	0	8	0	17	0	3
218	68	1	0	0	1	0	0	0	0	0	1	0	1	3	13	0	1
219	58	0	0	0	0	0	0	0	0	0	0	0	8	0	38	0	3
220	64	1	0	0	1	1	0	1	0	0	0	0	1	0	16	0	1
221	41	1	1	0	0	0	0	0	1	0	0	0	18	3	52	1	8
222	75	1	0	0	1	1	0	0	0	0	0	0	8	1	18	0	5
223	83	1	0	0	1	1	0	0	0	1	0	0	5	0	29	0	5
224	60	1	1	0	1	1	0	0	0	0	0	0	2	#NULL!	14	0	3
225	58	1	0	1	1	0	1	0	0	0	1	0	9	0	33	1	5
226	79	0	1	0	0	1	1	0	0	0	0	0	18	1	27	1	8
227	72	1	0	0	1	0	1	0	0	1	1	0	5	1	#NULL!	0	4
228	72	1	0	0	1	1	1	0	0	0	1	0	1	3	5	0	1
229	52	1	0	0	1	0	1	0	0	0	0	0	4	1	9	0	1
230	79	1	0	0	1	1	1	0	1	1	0	1	4	1	17	0	2
231	69	0	0	0	0	0	0	0	0	1	0	1	6	3	13	0	3
232	60	1	0	0	1	0	1	0	0	0	0	1	8	1	#NULL!	0	4
233	79	1	0	0	1	0	0	0	0	0	0	0	6	1	3	0	5
234	60	1	0	0	1	0	1	0	0	0	1	1	2	3	#NULL!	0	1
235	40	1	0	0	0	0	1	0	0	0	1	0	2	3	11	0	1
236	60	1	0	0	1	0	0	0	1	0	1	1	6	3	14	0	4
237	60	1	0	0	1	0	0	0	1	0	1	1	6	0	14	0	4
238	53	1	0	0	1	0	1	0	0	0	1	0	11	1	20	0	4
239	73	0	0	0	1	0	0	0	0	0	0	0	12	0	21	0	3
240	77	0	0	0	1	1	0	0	0	1	0	1	7	0	23	0	4
241	80	1	0	0	0	0	0	0	0	0	0	0	3	0	15	0	2
242	47	0	1	0	1	0	1	0	0	0	0	0	17	3	15	1	7
243	48	0	0	0	1	0	0	0	0	0	0	0	0	3	13	0	0
244	46	1	0	0	1	1	1	0	1	0	1	0	3	0	10	0	1
245	60	0	0	0	1	0	0	0	0	0	0	0	1	3	10	0	0
246	73	0	1	0	1	1	0	0	0	0	0	0	18	1	13	1	7
247	74	0	0	0	1	1	0	0	0	1	0	0	13	1	14	0	3
248	82	1	1	0	1	0	0	0	0	0	1	1	20	1	93	1	9
249	61	1	0	0	0	0	0	0	0	0	0	1	0	0	12	0	1
250	63	1	0	0	1	0	1	0	0	0	1	0	3	0	13	0	1
251	56	1	0	0	0	1	0	0	0	0	0	0	0	0	15	0	1
252	52	1	1	0	1	0	1	0	0	0	0	1	3	3	4	0	3
253	80	0	1	0	0	0	0	0	0	0	0	1	7	3	8	1	5
254	33	1	0	0	0	0	1	0	0	0	1	1	1	3	9	0	1
255	40	1	0	0	0	0	1	0	0	0	1	0	11	1	#NULL!	0	4
256	61	0	0	0	1	0	0	0	0	0	0	0	5	0	30	0	3
257	80	1	0	0	0	0	0	0	0	0	0	0	4	0	14	0	2
258	63	1	0	0	1	0	1	0	1	0	1	1	4	0	8	0	1
259	77	1	0	0	0	0	1	0	0	0	1	1	5	3	8	0	5
260	57	1	1	0	1	0	0	0	0	0	1	1	1	3	15	0	3
261	47	1	0	0	1	1	1	0	0	0	1	1	1	3	#NULL!	0	1
262	58	1	0	0	0	0	1	0	0	0	0	0	2	1	10	0	1
263	53	1	0	0	1	1	0	0	1	0	1	1	1	0	#NULL!	0	1
264	42	1	0	0	0	0	0	0	0	0	1	0	3	3	13	0	1
265	38	1	0	0	1	0	0	0	0	0	0	0	4	3	#NULL!	0	1
266	44	1	0	0	0	0	0	0	0	0	0	1	6	0	5	0	4
267	73	0	0	0	1	1	0	0	0	0	0	1	1	0	14	0	0
268	69	1	0	0	0	1	1	0	0	0	0	0	7	3	11	0	4
269	64	1	0	0	1	0	0	0	0	0	0	0	8	3	18	1	4
270	68	1	0	0	0	0	0	0	0	0	0	0	2	3	21	0	1
271	70	1	0	0	1	1	1	0	0	0	0	0	3	1	14	0	1
272	70	0	0	0	1	0	0	0	0	0	0	0	12	1	19	1	3
273	63	1	0	0	0	0	1	0	0	0	1	1	2	0	11	0	1
274	41	1	0	0	1	0	0	0	1	1	1	1	2	3	10	0	1
275	74	0	0	0	1	0	1	0	0	0	0	0	12	1	6	0	3
276	81	1	1	0	0	0	0	0	0	1	0	0	5	3	15	1	7
277	85	1	1	0	0	1	1	0	0	0	0	0	2	3	14	1	4
278	78	1	1	0	1	0	1	0	0	0	1	1	7	3	18	1	7
279	80	0	0	0	1	1	0	0	0	0	0	0	2	1	30	0	1
280	58	1	0	0	1	0	0	0	0	0	1	1	1	0	18	0	1
281	57	1	1	1	1	0	1	0	0	0	1	1	14	2	22	1	7
282	60	1	0	0	0	0	1	0	0	0	0	1	5	1	#NULL!	0	4
283	63	0	0	0	1	0	0	0	0	0	0	0	2	1	16	1	0
284	62	0	0	0	1	0	0	0	0	0	0	0	2	0	24	0	0
285	75	1	0	0	1	1	0	0	0	1	1	1	2	0	23	0	2
286	67	1	0	0	1	1	1	0	0	0	1	1	2	0	#NULL!	0	1
287	74	1	0	0	0	0	0	0	1	0	1	1	0	0	10	0	1
288	58	1	0	0	1	1	1	0	0	0	1	1	11	0	14	0	4
289	67	1	1	0	1	1	0	0	0	0	1	0	8	1	19	1	6
290	65	1	0	1	1	0	1	0	0	0	0	0	12	1	26	0	5
291	75	1	0	0	1	1	0	1	0	1	1	0	6	0	27	1	5
292	78	0	0	0	0	1	0	0	0	0	0	0	13	1	16	0	4
293	55	1	1	0	0	1	1	0	0	0	1	1	23	3	26	1	8
294	75	0	1	0	1	1	1	0	0	0	0	0	4	3	12	0	3
295	71	0	0	0	1	0	0	0	0	0	0	0	1	0	#NULL!	0	0
296	61	1	0	0	0	0	0	0	0	0	1	0	3	1	8	0	1
297	56	0	0	0	0	0	0	0	0	0	0	0	3	0	15	0	0
298	54	1	0	0	0	0	0	0	0	0	0	1	2	3	7	0	1
299	79	1	0	1	1	1	0	0	0	0	0	0	6	1	16	0	6
300	66	0	0	0	1	1	0	0	0	0	0	0	4	3	17	0	0
301	60	0	0	0	1	1	1	0	0	1	0	0	10	1	15	0	3
302	72	1	0	0	1	0	1	0	0	0	0	0	2	3	3	0	1
303	48	1	0	0	1	0	0	0	0	0	1	1	2	0	15	0	1
304	58	0	0	0	1	0	1	0	0	0	0	0	1	3	9	0	0
305	46	0	0	0	0	1	0	0	0	0	0	0	4	3	10	0	0
306	64	0	0	0	1	1	1	0	0	0	0	0	7	0	27	0	3
307	71	1	0	0	1	0	0	0	0	0	0	0	3	1	11	0	1
308	47	1	0	0	0	0	0	0	0	0	0	0	3	#NULL!	18	0	1
309	63	1	0	0	1	0	1	0	0	0	1	1	10	1	23	0	4
310	68	0	0	0	1	0	0	0	0	1	0	0	0	3	12	0	0
311	75	1	1	0	1	0	0	0	0	0	0	1	14	3	16	1	7
312	94	0	0	0	1	0	1	0	1	0	0	0	2	3	14	1	1
313	70	1	0	0	1	0	1	0	0	0	0	0	4	0	10	0	1
314	64	1	0	0	1	0	0	0	0	0	0	1	6	0	#NULL!	0	4
315	55	0	0	0	0	0	0	0	0	0	0	0	3	0	20	1	0
316	64	1	0	0	1	0	0	0	0	0	1	1	1	3	17	0	1
317	69	1	0	0	1	1	0	0	0	0	0	1	4	1	5	0	1
318	78	0	1	1	0	0	0	0	0	1	0	1	13	0	17	1	7
319	67	0	0	0	1	0	0	0	0	0	0	0	4	0	13	0	0
320	56	1	0	0	1	0	0	0	0	0	0	0	0	3	11	0	1
321	53	1	0	0	1	1	0	0	0	0	0	0	1	0	12	0	1
322	80	1	0	1	1	0	0	0	0	1	1	1	6	0	9	1	6
323	58	0	0	0	1	0	1	0	0	0	0	0	3	0	10	0	0
324	69	1	0	0	0	0	1	0	0	0	0	1	5	1	37	1	4
325	73	1	0	0	1	1	0	0	0	0	1	1	6	0	29	1	4
326	60	1	0	0	0	0	0	0	0	0	1	1	3	0	23	0	1
327	79	0	0	0	1	1	1	0	0	1	0	0	0	0	#NULL!	1	1
328	39	1	0	0	0	0	0	0	0	0	1	0	8	0	20	0	4
329	74	1	0	0	1	0	1	0	0	1	0	0	2	0	13	0	1
330	63	0	0	0	1	1	1	0	0	0	0	0	1	1	9	0	0
331	63	0	0	0	1	1	1	0	0	0	0	0	10	0	14	0	3
332	47	1	0	0	1	1	1	0	0	0	1	1	7	1	23	1	4
333	55	1	0	0	1	0	0	0	0	0	1	1	3	1	#NULL!	0	1
334	74	1	0	0	0	1	1	0	0	0	0	1	0	1	9	0	1
335	64	0	0	0	1	0	0	0	0	0	0	0	8	0	19	0	3
336	28	1	0	0	0	0	0	0	0	0	0	0	2	0	6	0	1
337	78	0	0	0	0	0	1	0	0	0	0	0	5	0	8	0	4
338	47	1	0	0	1	1	1	0	0	0	1	1	4	3	9	0	1
339	55	1	0	0	1	0	0	0	0	0	0	0	19	#NULL!	32	0	6
340	62	1	0	0	1	0	0	0	0	0	0	0	0	#NULL!	#NULL!	0	1
341	61	0	0	0	1	1	1	0	0	0	0	0	21	1	#NULL!	0	5
342	74	0	0	0	1	0	1	0	0	0	0	0	2	#NULL!	#NULL!	0	0
343	70	1	0	0	1	1	0	0	0	1	1	1	0	#NULL!	#NULL!	0	1
344	64	1	0	0	1	1	0	0	0	1	0	0	2	1	#NULL!	0	1
345	77	1	0	0	1	0	0	0	0	0	0	0	1	1	16	0	2
346	75	0	0	0	1	1	1	0	0	0	0	0	6	#NULL!	#NULL!	0	4
347	62	0	0	0	1	1	0	0	0	0	0	0	6	1	#NULL!	0	3
348	63	0	0	0	1	1	0	0	0	0	0	0	2	1	14	0	0
349	74	0	0	0	0	0	0	0	0	1	0	0	1	#NULL!	#NULL!	0	0
350	30	1	0	0	0	0	0	0	0	0	0	0	0	2	#NULL!	0	1
351	39	0	0	0	1	0	0	0	0	0	0	0	3	1	#NULL!	0	0
352	55	1	0	0	0	0	1	0	0	0	0	1	0	1	#NULL!	0	1
353	69	1	0	0	0	0	0	0	0	0	1	1	1	#NULL!	5	0	1
354	39	1	0	0	1	0	0	0	0	0	1	1	3	0	14	0	1
355	39	1	0	0	1	0	0	0	0	0	0	1	7	1	#NULL!	0	4
356	50	1	0	0	0	0	0	0	0	0	1	1	0	1	23	0	1
357	50	0	0	0	1	0	1	0	0	1	0	0	1	3	#NULL!	0	0
358	48	0	0	0	1	1	0	0	1	0	0	0	3	1	#NULL!	0	0
359	59	1	0	0	1	1	1	0	0	0	0	0	1	1	#NULL!	0	1
360	71	0	0	1	1	0	0	0	0	0	0	0	5	1	13	0	4
361	64	1	0	0	1	0	0	0	0	0	0	0	2	1	10	0	1
362	70	0	1	0	1	0	0	0	0	0	0	1	1	1	11	0	2
363	47	0	0	1	0	0	0	0	0	0	0	0	27	3	#NULL!	1	6
364	62	0	0	0	1	0	0	0	0	0	0	0	0	1	25	0	0
365	70	1	0	0	0	1	1	0	1	0	1	0	1	#NULL!	19	0	1
366	82	0	0	0	1	0	0	0	1	0	0	1	1	0	23	0	1
367	62	0	0	0	1	0	0	0	0	0	0	0	2	#NULL!	#NULL!	0	0
368	56	1	0	0	0	0	0	0	0	0	1	1	5	#NULL!	21	1	4
369	82	0	0	0	0	1	0	0	0	1	0	1	7	3	14	0	4
370	57	1	1	0	1	0	1	0	0	0	1	1	14	0	25	1	6
371	53	1	0	1	0	0	0	0	0	0	1	1	13	0	#NULL!	0	5
372	38	0	0	0	0	0	0	0	0	0	0	0	0	#NULL!	#NULL!	0	0
373	67	1	0	0	1	1	1	1	0	0	1	1	5	3	#NULL!	0	4
374	59	1	1	0	1	1	1	0	0	0	0	0	16	3	#NULL!	1	8
375	71	1	0	0	1	0	0	0	0	0	0	1	3	0	14	0	1
376	61	1	0	0	0	1	1	0	1	0	0	0	3	1	11	0	1
377	68	1	0	0	0	0	0	0	1	0	0	0	1	#NULL!	7	0	1
378	67	1	1	0	0	0	1	0	0	0	1	0	6	#NULL!	#NULL!	1	6
379	54	0	0	0	1	1	0	0	0	0	0	1	4	0	14	0	0
380	48	1	0	0	0	0	1	0	0	0	1	0	1	0	#NULL!	0	1
381	64	1	0	0	0	0	1	0	0	0	1	0	6	#NULL!	14	0	4
382	75	1	0	0	1	1	0	0	0	0	0	1	8	3	20	0	5
383	75	1	1	0	1	1	1	0	0	0	0	0	4	0	#NULL!	1	4
384	31	1	0	0	1	0	1	0	0	0	1	0	4	0	12	0	1
385	39	1	0	0	0	0	0	0	0	0	1	0	3	0	18	0	1
386	45	1	0	0	1	0	0	0	0	0	0	0	2	0	25	0	1
387	63	0	0	0	0	0	1	0	0	0	0	0	8	#NULL!	16	0	3
388	65	0	0	0	0	0	0	1	0	0	0	0	3	0	16	0	0
389	32	1	0	0	0	0	0	0	0	0	1	1	9	0	15	0	4
390	60	1	0	0	0	0	0	0	0	0	0	0	2	0	6	0	1
391	86	1	1	0	0	0	0	1	0	1	0	0	9	0	#NULL!	1	7
392	63	1	0	0	1	0	1	0	0	1	1	0	12	#NULL!	#NULL!	0	4
393	57	1	1	0	1	1	0	0	0	0	0	1	30	1	20	1	8
394	37	0	0	0	1	0	0	0	0	0	0	0	9	3	13	1	3
395	46	1	0	0	0	1	1	0	0	0	0	0	9	0	16	0	4
396	70	0	0	0	1	0	0	0	0	0	0	1	1	#NULL!	14	0	0
397	83	0	0	0	1	0	0	0	0	0	0	0	6	0	12	0	4
398	73	1	0	0	1	0	0	0	0	0	1	0	2	0	14	0	1
399	52	1	0	0	0	1	0	0	1	1	1	0	6	0	18	0	4
400	75	1	0	0	1	0	0	0	0	1	0	0	1	0	14	0	2
401	85	0	1	1	0	0	0	0	0	1	0	0	6	#NULL!	#NULL!	1	7
402	40	1	0	0	0	0	1	0	0	0	1	0	2	1	14	1	1
403	71	0	0	0	1	1	0	0	0	1	0	0	9	0	14	0	3
404	54	1	0	0	1	0	0	0	0	0	1	0	14	1	10	0	4
405	34	0	0	0	0	0	0	0	0	0	0	0	6	#NULL!	#NULL!	0	3
406	30	0	0	0	0	0	0	0	0	0	0	0	3	1	14	0	0
407	46	1	1	0	0	0	0	0	0	0	0	1	6	0	15	0	6
408	85	0	0	1	0	0	0	0	0	0	0	0	4	1	#NULL!	1	2
409	72	1	1	0	1	0	1	0	0	0	1	1	5	0	#NULL!	1	6
410	74	1	0	1	0	0	0	0	1	1	0	0	2	1	6	0	2
411	68	1	0	0	0	1	1	0	0	0	1	0	5	0	14	0	4
412	39	0	0	0	1	0	0	0	0	0	0	0	0	#NULL!	#NULL!	0	0
413	73	0	0	0	0	0	0	0	0	0	0	1	7	0	14	0	3
414	65	1	0	0	1	1	0	0	0	0	0	1	8	0	15	0	4
415	59	1	1	0	0	0	0	0	0	0	0	0	17	1	41	1	8
416	78	0	1	1	1	0	0	0	0	0	0	1	11	1	#NULL!	0	7
417	58	0	0	0	1	0	0	0	0	0	0	0	3	1	27	0	0
418	85	0	1	1	1	0	0	0	0	1	0	0	17	1	15	1	8
419	33	1	0	0	0	0	1	0	0	0	1	0	15	1	7	0	4
420	43	1	0	0	1	0	0	0	0	0	0	0	2	0	14	0	1
421	42	0	0	0	1	0	0	0	0	0	0	0	2	3	17	0	0
422	35	1	0	0	0	0	1	0	0	0	0	0	7	0	#NULL!	0	4
423	91	1	0	0	1	0	0	0	0	0	0	0	6	3	3	0	5
424	41	0	0	0	1	0	0	0	0	0	1	0	0	#NULL!	#NULL!	0	0
425	65	0	0	0	1	0	0	0	0	0	0	0	4	0	#NULL!	0	0
426	56	1	0	0	1	0	1	0	1	0	1	1	4	#NULL!	#NULL!	0	1
427	44	1	0	0	1	0	0	0	0	0	0	1	0	#NULL!	7	0	1
428	43	1	0	0	1	0	1	0	0	0	1	0	2	0	12	0	1
429	72	1	0	0	1	1	0	0	1	1	0	0	3	0	13	0	1
430	50	1	0	0	1	0	0	1	0	0	0	1	1	#NULL!	#NULL!	0	1
431	68	1	1	0	0	1	1	1	0	0	1	0	10	0	25	0	6
432	73	1	0	0	1	1	0	0	0	0	0	1	6	0	14	0	4
433	75	1	0	0	1	0	0	0	0	0	1	0	5	0	#NULL!	0	5
434	86	0	1	1	0	1	0	0	0	0	0	0	21	2	14	0	9
435	57	0	0	0	1	0	0	0	0	0	0	0	6	#NULL!	#NULL!	0	3
436	66	0	0	0	1	1	0	0	0	0	0	1	5	1	#NULL!	0	3
437	76	0	1	0	0	0	0	0	0	0	0	0	12	1	10	0	6
438	76	0	0	0	1	1	0	0	0	0	0	0	2	1	#NULL!	0	1
439	55	0	0	0	1	0	0	0	1	0	0	0	4	#NULL!	#NULL!	0	0
440	74	1	0	0	0	0	0	0	0	0	0	1	6	#NULL!	#NULL!	0	4
441	66	1	1	1	1	0	0	0	1	0	1	1	30	1	#NULL!	1	9
442	35	0	0	0	0	0	0	0	0	0	0	0	5	0	22	0	3
443	86	1	1	1	0	0	0	0	0	0	0	0	9	2	#NULL!	1	8
444	50	0	1	0	1	0	0	0	0	1	0	0	4	1	#NULL!	1	2
445	78	1	1	0	0	0	0	0	0	0	1	1	12	3	41	1	7
446	38	1	1	0	0	0	0	0	0	0	1	0	11	2	#NULL!	0	6
447	50	1	0	0	1	0	1	0	0	0	1	0	4	0	11	0	1
448	82	0	0	0	1	1	0	0	0	0	0	0	4	0	16	0	1
449	60	1	1	0	0	1	0	0	0	0	1	0	3	3	19	1	3
450	33	1	0	0	0	0	0	0	0	0	0	1	1	1	#NULL!	0	1
451	62	1	0	0	1	1	1	0	0	0	0	1	4	0	28	1	1
452	61	1	0	0	0	0	0	0	0	0	1	1	3	1	#NULL!	0	1
453	48	1	0	0	0	1	0	1	0	0	0	0	7	0	#NULL!	0	4
454	46	1	0	0	1	0	0	0	0	0	0	0	5	3	20	0	4
455	33	1	0	0	1	0	1	0	1	0	0	0	2	0	#NULL!	0	1
456	70	0	0	0	0	0	1	0	0	0	0	0	6	0	8	0	3
457	67	1	0	0	1	0	0	0	0	0	0	0	2	1	#NULL!	0	1
458	33	1	0	0	0	0	0	0	0	0	0	1	2	0	10	0	1
459	63	1	1	1	0	0	0	0	0	0	0	0	9	1	30	1	7
460	57	0	0	0	1	0	1	0	0	0	0	0	12	3	#NULL!	0	3
461	64	0	0	0	0	0	0	0	0	1	0	0	4	1	13	1	0
462	62	1	1	0	1	1	0	0	0	0	0	0	7	3	9	1	6
463	77	1	0	1	1	1	0	0	0	0	0	0	8	#NULL!	#NULL!	0	6
464	59	1	1	0	1	0	1	0	0	0	1	0	28	1	30	1	8
465	78	1	0	0	1	0	0	0	0	1	0	0	5	3	#NULL!	0	5
466	47	1	0	0	1	0	0	0	0	0	0	1	11	0	#NULL!	0	4
467	72	1	1	0	0	0	1	0	0	0	0	1	30	#NULL!	#NULL!	1	6
468	48	0	0	0	0	1	1	0	0	0	0	0	5	0	15	1	3
469	58	1	0	0	0	0	0	0	0	0	0	1	10	0	16	0	4
470	47	0	0	0	0	0	1	0	0	0	0	0	6	0	#NULL!	0	3
471	63	1	0	0	0	0	0	0	0	0	1	0	10	0	12	0	4
472	58	0	0	0	0	0	1	0	1	0	0	0	12	#NULL!	#NULL!	0	3
473	62	0	0	1	1	1	0	0	0	1	0	0	12	3	#NULL!	0	4
474	64	0	0	0	1	1	1	0	0	0	0	0	6	0	#NULL!	1	3
475	77	0	1	0	1	0	1	0	0	0	0	0	18	1	#NULL!	1	8
476	45	1	0	0	1	0	0	0	0	0	1	1	11	0	#NULL!	0	4
477	65	0	0	0	0	0	1	1	0	0	0	0	4	#NULL!	#NULL!	0	0
478	41	1	0	0	1	0	0	0	1	0	1	1	1	0	#NULL!	0	1
479	25	0	0	0	0	0	0	0	0	0	0	0	13	1	40	1	3
480	32	0	0	0	0	0	0	0	0	0	0	0	3	0	#NULL!	0	0
481	86	1	0	0	0	0	1	0	0	0	1	0	1	#NULL!	#NULL!	0	2
482	26	1	0	0	0	0	0	0	0	0	0	1	5	0	#NULL!	0	4
483	71	0	0	1	0	0	0	0	0	0	0	0	18	2	#NULL!	0	4
484	52	1	0	0	0	1	0	0	0	0	1	1	4	1	#NULL!	0	1
485	47	1	0	0	1	1	1	0	0	0	0	1	9	0	#NULL!	0	4
486	68	1	1	0	0	1	0	0	0	1	0	0	29	2	#NULL!	1	8
487	65	0	0	0	1	1	1	0	0	1	0	0	1	3	#NULL!	0	0
488	77	1	0	0	0	1	0	0	0	0	1	1	3	1	#NULL!	0	2
489	75	1	0	0	1	0	1	0	0	0	1	1	5	0	#NULL!	0	5
490	77	1	0	0	0	0	0	0	0	1	0	1	7	1	#NULL!	0	5
491	49	1	0	0	0	0	0	0	0	0	1	0	2	1	#NULL!	0	1
492	62	0	0	0	1	0	1	0	0	0	0	0	0	#NULL!	14	0	0
493	66	0	1	0	1	0	1	0	0	0	0	0	11	1	38	1	5
494	65	1	1	0	1	0	0	0	0	0	0	0	14	1	22	1	6
495	55	1	0	0	0	0	0	0	0	0	0	0	1	#NULL!	19	0	1
496	80	1	0	0	0	0	0	0	0	0	0	0	1	1	11	0	2
497	56	1	0	0	0	1	0	0	0	0	0	0	0	1	9	0	1
498	46	1	0	0	1	0	0	0	0	0	1	1	4	2	14	0	0
499	68	0	0	0	0	0	0	0	0	0	0	0	4	1	24	0	0
500	59	1	0	0	1	0	1	0	0	0	0	0	8	1	8	0	4
501	52	0	0	0	1	0	0	0	0	0	0	0	1	#NULL!	16	0	0
502	71	1	0	0	0	1	0	0	0	0	0	0	1	1	10	0	1
503	79	1	0	0	1	1	0	0	0	1	0	0	0	#NULL!	9	0	2
504	69	0	1	0	0	0	0	0	0	0	0	0	21	#NULL!	12	1	7
505	65	0	0	0	1	0	0	0	0	1	0	0	0	#NULL!	6	0	0
506	66	1	0	0	0	0	0	0	0	0	0	0	0	#NULL!	13	0	1
507	59	1	0	0	1	0	1	0	0	0	0	0	11	1	#NULL!	0	4
508	57	1	1	0	0	0	0	0	0	0	0	0	13	1	19	1	6
509	60	1	0	0	1	0	0	0	0	0	0	0	14	#NULL!	11	0	4
510	62	0	1	0	0	1	1	0	0	0	0	0	13	1	17	1	5
511	29	1	0	0	1	0	0	0	1	0	0	0	4	3	15	0	1
512	65	1	0	0	0	1	0	0	0	0	0	0	7	1	14	1	4
513	72	0	0	0	1	1	0	0	0	0	0	0	5	3	44	1	3
514	68	1	0	0	1	0	1	0	0	1	1	0	5	1	7	0	4
515	76	1	0	0	0	1	0	0	0	0	1	1	2	1	14	0	2
516	60	0	0	0	0	0	0	0	0	0	0	0	6	3	23	0	3
517	53	1	0	0	1	1	0	0	0	0	0	1	2	1	8	0	1
518	75	0	0	0	0	0	0	0	0	0	0	0	3	1	#NULL!	0	1
519	79	0	0	0	0	0	0	0	0	0	0	0	1	3	#NULL!	0	1
520	59	0	0	0	1	0	0	0	0	0	0	0	2	1	12	0	0
521	60	1	0	0	0	0	0	0	0	0	1	1	2	1	9	0	1
522	81	1	0	0	0	0	1	0	1	0	0	0	2	#NULL!	#NULL!	0	2
523	75	1	0	1	0	0	0	0	0	1	0	0	15	2	#NULL!	0	6
524	63	0	0	0	1	0	0	0	0	0	0	0	0	3	#NULL!	0	0
525	58	1	0	0	0	1	0	0	0	0	0	1	2	#NULL!	6	0	0
526	66	1	0	0	1	0	1	0	0	1	0	1	26	#NULL!	#NULL!	0	6
527	49	1	0	0	1	1	0	0	1	0	1	1	3	#NULL!	#NULL!	0	1
528	64	0	0	0	0	1	0	0	0	1	0	1	12	#NULL!	#NULL!	0	3
529	62	1	0	0	1	1	0	0	0	0	0	1	0	#NULL!	14	0	1
530	54	0	0	0	0	0	0	0	0	0	0	0	8	#NULL!	#NULL!	0	3
531	44	0	0	0	1	1	1	0	0	0	0	0	5	#NULL!	24	0	3
532	65	0	0	0	0	0	0	0	0	1	0	0	5	#NULL!	#NULL!	0	3
533	62	1	0	0	1	1	1	0	1	0	1	0	6	#NULL!	#NULL!	0	4
534	68	1	0	0	1	0	0	0	0	0	1	1	2	#NULL!	14	0	1
535	53	1	0	0	1	1	1	0	1	0	1	1	2	#NULL!	15	1	1
536	74	0	0	0	0	1	0	0	0	0	0	0	12	#NULL!	#NULL!	0	3
537	64	1	0	0	1	0	0	0	0	0	0	1	9	#NULL!	5	0	4
538	81	1	0	0	1	1	1	0	0	0	0	1	26	#NULL!	#NULL!	1	7
539	37	1	0	0	1	1	0	0	1	0	0	1	0	3	#NULL!	0	1
540	55	1	0	0	1	1	0	0	0	0	0	0	2	1	#NULL!	0	1
541	48	1	0	0	1	1	1	0	1	0	1	1	15	1	#NULL!	0	4
542	54	1	1	0	1	0	0	0	0	0	0	1	12	3	#NULL!	0	6
543	60	1	0	0	1	1	1	0	0	0	0	0	13	1	#NULL!	0	4
544	58	1	0	0	1	0	0	0	0	0	1	1	3	1	#NULL!	0	1
545	78	1	0	0	1	1	1	0	0	0	0	0	7	3	16	0	5
546	55	1	0	0	0	0	0	0	0	0	0	0	17	#NULL!	#NULL!	0	6
547	37	1	0	0	0	1	1	0	0	0	0	0	5	1	#NULL!	0	4
548	82	0	0	0	0	0	1	0	0	1	0	0	9	#NULL!	#NULL!	0	4
549	67	1	1	0	1	1	0	0	0	0	0	0	13	1	#NULL!	0	6
550	63	1	0	0	0	0	0	0	0	1	0	1	11	#NULL!	#NULL!	0	4
551	19	1	0	0	1	0	0	0	0	0	0	0	2	#NULL!	#NULL!	0	1
552	46	1	0	0	1	1	1	0	0	0	1	0	4	1	#NULL!	0	1
553	45	1	0	0	1	0	0	0	0	0	0	0	0	3	22	0	1
554	67	1	0	1	1	1	0	0	1	0	0	1	4	#NULL!	#NULL!	0	2
555	60	1	0	0	0	1	0	0	1	0	0	1	0	3	14	0	1
556	52	0	0	0	0	0	0	0	0	0	0	0	3	3	#NULL!	0	0
557	82	1	0	0	0	1	1	0	1	0	0	0	13	1	14	0	5
558	44	1	0	0	1	0	0	0	0	0	1	0	0	#NULL!	15	0	1
559	61	0	1	0	0	0	0	0	0	0	0	0	9	1	11	1	5
560	48	1	0	0	0	0	0	0	0	0	0	0	0	#NULL!	#NULL!	0	1
561	48	1	0	0	0	0	1	0	1	0	0	0	8	#NULL!	#NULL!	0	4
562	35	0	0	0	0	0	0	0	0	0	0	0	0	#NULL!	#NULL!	0	0
563	63	1	0	0	1	0	0	0	0	0	0	1	2	#NULL!	#NULL!	0	1
564	67	0	0	0	1	0	0	0	0	0	0	0	2	0	10	0	0
565	54	1	0	0	0	1	0	0	0	1	0	0	5	3	15	0	4
566	72	0	0	0	0	0	0	1	0	0	0	0	0	#NULL!	#NULL!	0	0
567	50	0	0	0	0	1	0	0	0	0	0	0	0	#NULL!	#NULL!	0	0
568	71	0	0	0	0	1	0	0	0	0	0	0	10	#NULL!	8	0	3
569	41	1	0	0	1	0	0	0	0	0	1	1	0	1	12	0	1
570	49	0	0	0	1	1	0	0	0	0	0	0	2	1	#NULL!	0	0
571	66	0	1	0	0	1	0	0	0	1	0	0	10	#NULL!	21	1	5
572	81	1	0	0	1	1	0	0	0	0	0	0	2	1	#NULL!	0	2
573	82	0	1	0	1	0	0	0	0	0	0	0	12	#NULL!	15	1	6
574	60	1	1	0	0	0	0	0	0	0	0	1	11	#NULL!	33	1	6
575	64	1	0	0	0	0	0	0	0	0	0	0	1	1	#NULL!	0	1
576	53	1	0	0	0	0	0	1	0	0	1	1	3	#NULL!	#NULL!	0	1
577	63	1	0	0	1	0	1	0	0	0	1	1	2	1	#NULL!	0	1
578	74	0	0	0	1	0	1	0	0	0	0	0	4	#NULL!	#NULL!	0	3
579	45	1	1	0	1	1	0	0	0	0	1	1	2	3	17	0	3
580	73	0	0	0	0	1	0	0	0	0	0	0	1	#NULL!	#NULL!	0	0
581	60	0	0	0	1	0	0	0	0	0	0	0	1	1	#NULL!	0	0
582	63	1	0	0	1	1	1	0	0	0	0	0	10	1	48	1	4
583	73	1	0	0	0	0	1	0	0	0	0	0	1	1	14	0	1
584	54	1	0	0	1	0	0	0	0	0	0	0	11	1	19	1	4
585	37	1	0	0	0	0	0	0	0	0	0	0	1	1	21	0	1
586	64	0	1	0	0	0	0	0	0	0	0	0	0	#NULL!	13	0	2
587	72	0	0	0	1	1	0	0	0	0	0	0	2	1	13	0	0
588	44	1	0	0	1	0	0	0	0	0	1	1	3	1	24	0	1
589	45	1	0	0	1	1	0	0	0	0	1	1	4	1	16	0	1
590	48	1	1	0	0	0	0	0	0	0	1	1	12	#NULL!	23	1	6
591	72	0	0	0	1	1	1	0	0	0	0	0	11	#NULL!	25	1	3
592	50	1	0	0	0	0	0	0	0	0	1	1	1	1	58	0	1
593	23	1	0	0	0	0	0	1	0	0	0	0	5	1	13	0	4
594	36	0	0	0	1	0	0	0	0	0	0	0	8	1	#NULL!	0	3
595	46	1	0	0	1	0	0	0	0	0	0	0	7	1	15	0	4
596	65	0	0	0	1	0	0	0	0	1	0	0	0	#NULL!	19	0	0
597	65	0	0	0	0	0	0	0	0	0	0	0	0	#NULL!	27	0	0
598	71	1	0	0	0	1	0	0	0	0	0	0	2	#NULL!	19	0	1
599	44	1	0	0	1	0	0	0	0	0	0	0	0	1	2	0	1
600	49	1	0	0	1	0	0	0	0	0	1	0	0	#NULL!	28	0	1
601	50	1	1	0	0	1	0	0	0	0	0	1	4	2	20	0	3
602	50	1	0	0	0	1	0	1	0	0	0	0	15	1	17	1	4
603	55	1	0	0	0	1	1	0	1	0	0	0	1	1	3	0	1
604	57	1	0	0	1	0	0	0	0	0	0	0	12	1	16	1	4
605	60	0	0	0	1	0	1	0	0	0	0	0	11	#NULL!	14	0	3
606	68	1	0	0	1	0	0	0	0	0	0	0	11	#NULL!	27	0	4
607	65	1	0	0	1	0	0	1	0	0	0	0	6	#NULL!	15	0	4
608	40	0	0	0	0	0	0	1	0	0	0	0	13	2	23	0	3
609	75	1	0	0	0	0	0	0	0	0	1	0	2	#NULL!	9	0	2
610	43	1	0	0	0	0	0	0	0	0	0	0	3	2	14	0	1
611	74	0	0	0	0	0	0	0	0	0	0	0	13	#NULL!	11	0	3
612	74	0	1	0	0	0	0	0	0	0	0	0	13	1	11	1	5
613	60	1	0	0	0	0	0	0	0	0	1	1	1	#NULL!	37	0	1
614	76	0	0	0	1	0	0	0	1	1	0	0	1	#NULL!	#NULL!	0	1
615	67	1	0	0	1	0	0	0	1	0	0	0	6	#NULL!	28	0	3
616	60	1	0	0	1	1	0	0	1	0	1	0	2	#NULL!	24	0	1
617	56	0	0	0	1	0	1	0	0	0	0	0	2	2	#NULL!	0	0
618	56	0	0	0	1	0	1	0	0	0	0	0	2	1	9	0	0
619	49	0	0	0	1	0	0	0	0	0	0	0	10	1	12	0	3
620	41	1	0	0	1	1	0	0	0	0	0	1	3	3	#NULL!	0	1
621	51	0	0	0	1	1	1	0	0	0	0	0	3	3	#NULL!	0	1
622	68	0	0	0	1	1	1	0	0	1	0	0	7	#NULL!	#NULL!	0	3
623	67	0	0	0	1	0	0	1	0	0	0	0	2	#NULL!	#NULL!	0	0
624	73	1	0	0	0	1	1	0	0	0	0	0	3	#NULL!	#NULL!	0	1
625	71	1	1	1	1	1	0	0	1	0	0	0	17	1	11	1	9
626	67	1	0	0	1	0	0	0	0	0	0	1	4	#NULL!	#NULL!	0	0
627	68	0	0	0	1	0	0	0	0	1	0	0	9	#NULL!	28	0	3
628	46	1	0	0	1	0	0	0	0	0	0	1	4	3	8	0	1
629	66	0	0	0	1	1	0	0	1	0	0	0	11	1	#NULL!	0	3
630	62	1	0	0	1	0	0	0	0	1	0	0	3	#NULL!	14	0	1
631	57	1	0	0	1	0	0	0	0	1	0	1	5	3	#NULL!	0	4
632	61	0	0	0	1	0	1	0	0	0	0	0	0	3	16	0	0
633	62	0	1	0	0	0	0	0	0	1	0	0	29	2	1	1	6
634	55	1	0	0	0	1	0	0	0	0	0	0	9	#NULL!	9	0	4
635	72	1	1	0	0	0	0	0	0	0	0	1	4	#NULL!	17	1	3
636	70	1	0	0	0	0	0	0	0	0	0	0	3	3	#NULL!	0	1
637	29	1	0	0	0	0	0	0	0	0	1	1	5	1	#NULL!	0	4
638	64	0	0	0	1	0	1	0	0	0	0	0	12	1	#NULL!	0	3
639	41	0	0	0	1	0	0	0	0	0	0	0	0	3	10	0	0
640	55	0	0	0	1	0	0	0	0	0	0	0	15	3	12	0	3
641	53	1	0	0	0	0	0	0	0	0	0	1	2	1	14	0	1
642	69	1	0	1	1	1	0	0	0	0	1	1	2	1	19	0	2
643	51	1	0	0	0	1	0	0	0	0	0	1	12	1	3	0	4
644	56	1	0	0	0	0	0	0	0	0	0	1	3	1	13	0	1
645	42	1	0	0	0	0	0	0	0	0	1	1	8	1	15	0	4
646	64	1	0	0	1	0	0	0	0	0	0	1	3	1	7	0	1
647	75	0	1	0	1	0	0	0	0	0	0	0	21	1	8	1	8
648	75	0	1	0	1	0	0	0	0	0	0	0	21	1	8	1	8
649	64	0	0	0	0	1	0	0	0	0	0	0	1	3	5	0	0
650	46	0	0	0	1	1	0	0	0	0	0	0	0	1	11	0	0
651	66	1	0	0	0	0	0	0	0	0	1	0	1	0	14	0	1
652	77	0	0	0	1	1	1	0	0	0	0	0	13	#NULL!	14	0	4
653	53	0	0	0	0	1	0	0	0	0	0	0	2	3	14	0	0
654	36	1	0	0	1	1	0	0	0	0	0	0	5	3	25	0	4
655	55	0	0	0	0	0	0	0	0	0	0	0	3	#NULL!	20	0	0
656	86	1	0	0	0	0	0	0	0	0	0	0	1	1	14	0	2
657	48	1	0	0	1	1	0	1	0	0	1	1	3	1	17	0	0
658	66	1	1	0	1	0	1	0	0	0	1	1	12	3	32	1	5
659	75	1	1	0	1	0	0	0	0	0	0	0	4	1	35	1	4
660	51	1	0	0	1	1	0	0	0	1	0	0	14	#NULL!	36	0	4
661	54	0	0	0	1	0	0	0	0	1	0	0	11	0	15	0	3
662	36	1	0	0	0	0	0	0	0	0	0	0	2	1	10	0	1
663	49	1	0	0	1	0	0	0	0	0	0	0	1	1	21	0	1
664	42	1	0	0	0	0	0	0	0	1	0	1	1	1	6	0	1
665	29	0	0	0	0	0	0	0	0	0	1	1	0	1	28	0	0
666	54	0	0	0	1	0	0	0	0	0	0	0	4	1	12	0	0
667	75	1	0	0	1	0	0	0	0	1	0	0	2	3	10	0	2
668	48	1	0	0	1	1	0	0	0	0	1	1	3	3	31	0	1
669	58	1	0	0	0	0	0	0	0	0	0	0	0	3	7	0	1
670	71	1	1	0	0	0	1	0	0	0	1	0	17	2	40	0	8
671	66	1	0	0	1	0	0	0	0	0	0	0	30	#NULL!	14	0	1
672	64	1	0	0	1	1	0	1	1	0	1	1	3	#NULL!	14	0	1
673	80	1	1	0	0	0	0	0	0	0	0	1	8	#NULL!	15	0	7
674	87	0	1	0	1	0	0	1	0	0	0	1	3	1	35	1	3
675	47	1	0	0	1	1	0	0	1	0	0	1	6	3	14	0	4
676	63	0	0	0	1	0	0	1	0	0	0	1	7	#NULL!	4	0	3
677	41	1	0	0	1	0	1	0	0	0	1	0	0	#NULL!	11	0	1
678	43	1	1	0	0	0	0	0	0	0	1	1	3	3	#NULL!	0	3
679	39	1	0	0	0	0	1	0	0	0	1	0	0	#NULL!	4	0	1
680	77	1	0	0	1	0	0	1	0	0	1	1	4	#NULL!	15	1	2
681	59	0	0	0	1	1	0	0	0	0	0	0	1	#NULL!	14	0	0
682	31	1	0	0	0	0	0	0	0	0	1	1	1	3	14	0	1
683	57	0	1	0	1	0	0	1	0	0	0	1	5	#NULL!	17	0	5
684	42	0	0	0	0	1	1	1	0	0	1	1	0	#NULL!	9	0	0
685	42	1	0	0	1	1	1	1	0	0	1	1	15	#NULL!	12	0	4
686	65	0	0	0	0	0	0	0	0	0	0	0	1	1	40	0	0
687	74	0	0	0	0	0	0	0	0	0	0	1	2	#NULL!	19	0	0
688	89	1	1	0	0	0	0	0	0	0	0	0	16	1	23	1	9
689	68	1	1	0	0	1	1	0	0	0	0	0	14	#NULL!	27	1	6
690	59	1	0	0	1	1	1	0	0	0	1	0	5	1	14	0	4
691	67	1	1	0	1	0	0	0	0	1	0	1	1	3	10	0	3
692	60	0	0	0	0	0	0	0	0	0	0	0	4	0	8	0	0
693	48	1	0	0	0	0	1	0	0	0	1	0	2	#NULL!	8	0	1
694	43	1	0	0	0	1	1	1	0	1	1	0	1	#NULL!	11	0	1
695	76	0	0	0	0	1	0	0	0	0	0	0	2	#NULL!	10	0	1
696	46	1	0	0	0	0	0	0	0	0	1	0	1	1	11	0	1
697	78	1	1	0	0	0	1	0	0	1	0	0	29	#NULL!	15	1	9
698	78	1	0	0	1	0	0	0	0	0	0	1	0	#NULL!	7	0	2
699	65	1	0	0	1	0	1	0	0	0	0	0	1	#NULL!	8	0	1
700	67	0	0	0	0	0	0	0	0	1	0	0	0	#NULL!	5	0	0
701	62	1	0	0	1	0	1	0	0	0	1	0	3	#NULL!	10	0	1
702	71	1	0	0	1	0	0	0	1	1	1	1	6	#NULL!	22	1	4
703	69	1	0	0	1	0	0	0	0	0	0	0	2	#NULL!	#NULL!	0	1
704	67	1	1	0	1	1	0	0	0	0	0	0	0	0	14	1	3
705	59	1	0	0	0	0	0	0	1	0	0	0	1	1	#NULL!	0	1
706	61	0	0	0	0	0	0	0	0	0	0	0	8	#NULL!	#NULL!	0	3
707	78	0	1	0	1	0	0	0	1	0	0	0	11	#NULL!	#NULL!	1	6
708	74	0	0	0	1	0	0	0	0	0	0	0	7	1	11	0	3
709	39	1	0	0	0	0	0	0	0	0	1	1	2	3	15	0	1
710	66	1	1	0	1	1	0	1	1	0	0	0	6	#NULL!	#NULL!	1	6
711	72	0	1	1	1	1	1	0	0	0	0	0	10	2	20	1	6
712	48	0	0	0	0	0	0	0	0	0	0	0	1	0	#NULL!	0	0
713	45	1	1	0	1	0	0	0	0	0	0	0	3	1	#NULL!	0	3
714	61	1	0	0	1	0	0	0	0	0	1	1	6	#NULL!	#NULL!	0	4
715	62	1	0	0	1	0	0	0	0	0	1	1	7	#NULL!	#NULL!	0	4
716	62	1	0	0	1	0	0	0	0	0	1	1	3	#NULL!	16	0	1
717	49	1	0	0	0	0	0	0	0	0	0	1	2	1	#NULL!	1	1
718	67	1	0	0	0	0	0	0	0	0	0	0	3	#NULL!	21	0	1
719	57	0	0	0	0	0	0	0	0	0	0	0	5	#NULL!	18	0	3
720	79	1	0	0	0	0	0	0	0	0	0	0	0	#NULL!	#NULL!	0	2
721	67	0	1	0	1	1	0	0	0	0	0	0	7	#NULL!	#NULL!	1	5
722	56	1	1	0	1	0	0	0	1	0	1	1	2	#NULL!	#NULL!	0	3
723	62	1	0	0	0	1	0	0	0	0	0	0	8	#NULL!	15	0	4
724	70	1	0	0	0	0	0	0	0	0	1	0	1	#NULL!	#NULL!	0	1
725	61	0	0	0	1	0	0	0	0	0	0	0	0	#NULL!	#NULL!	0	0
726	54	1	0	0	1	0	0	1	1	1	1	1	1	#NULL!	#NULL!	0	1
727	69	0	0	0	0	1	0	0	0	0	0	0	2	2	#NULL!	0	0
728	66	1	0	0	1	0	0	0	0	0	1	1	3	#NULL!	#NULL!	0	1
729	43	1	0	0	1	0	0	0	0	1	1	1	4	#NULL!	15	0	1
730	74	1	1	0	1	0	0	0	0	0	0	0	14	#NULL!	#NULL!	1	6
731	78	0	1	0	1	1	0	0	0	0	0	0	3	1	#NULL!	0	3
732	63	1	0	0	1	0	0	0	0	0	1	0	2	#NULL!	9	0	1
733	62	1	0	0	0	0	0	0	0	1	0	1	7	3	#NULL!	0	4
734	50	1	0	0	1	0	0	0	0	0	1	1	4	2	#NULL!	0	1
735	64	0	0	0	0	1	0	0	0	0	0	0	1	#NULL!	8	0	0
736	76	1	0	0	1	0	1	0	0	0	1	1	1	#NULL!	#NULL!	0	2
737	57	0	0	0	1	1	1	0	0	0	0	0	4	#NULL!	15	0	0
738	63	1	1	0	1	1	1	0	1	0	1	1	14	#NULL!	#NULL!	1	6
739	65	1	1	0	1	1	0	1	0	0	0	0	17	#NULL!	49	1	8
740	62	1	0	0	1	1	1	0	0	0	0	0	0	2	#NULL!	0	1
741	65	0	0	0	1	1	0	0	0	0	0	0	5	#NULL!	15	0	3
742	38	0	0	0	0	0	0	0	0	0	0	0	3	#NULL!	14	0	0
743	66	1	1	0	1	1	0	0	0	0	0	0	22	#NULL!	#NULL!	1	7
744	71	1	1	0	0	0	0	1	0	0	1	1	9	#NULL!	#NULL!	1	6
745	60	1	0	0	0	0	0	0	0	0	1	1	4	#NULL!	#NULL!	0	1
746	43	1	0	0	0	0	0	0	0	0	1	1	1	0	14	0	1
747	76	1	1	0	0	0	1	0	0	1	0	0	2	#NULL!	#NULL!	0	4
748	66	0	0	0	1	1	0	0	0	1	0	0	2	#NULL!	16	0	1
749	60	1	0	0	0	0	0	0	0	0	1	1	0	#NULL!	#NULL!	0	1
750	68	1	0	0	1	1	0	0	0	0	0	0	6	1	9	0	4
751	68	1	0	0	1	1	0	0	0	0	0	1	6	1	9	0	4
752	85	1	0	0	0	0	0	0	0	0	0	0	3	#NULL!	17	0	2
753	52	1	0	0	0	1	0	0	0	1	0	0	0	3	17	1	1
754	64	1	0	0	0	0	0	0	0	0	0	0	7	2	23	1	4
755	43	0	0	0	1	1	0	0	0	0	0	0	5	1	12	0	3
756	71	0	1	0	0	1	0	0	0	0	0	0	4	1	28	1	2
757	71	0	1	0	0	1	0	0	0	0	0	0	4	1	11	1	2
758	43	1	0	0	1	0	0	0	1	0	1	1	0	#NULL!	10	0	1
759	63	1	0	0	0	0	0	0	0	0	0	0	1	#NULL!	7	0	1
760	57	1	1	0	1	1	0	0	0	1	0	0	9	#NULL!	39	1	6
761	50	0	0	0	0	0	0	0	0	0	0	0	0	#NULL!	14	0	0
762	52	0	1	0	1	1	0	0	1	0	0	0	15	1	14	1	5
763	45	1	0	0	0	0	0	1	0	0	1	1	2	#NULL!	15	0	1
764	58	1	0	0	1	0	1	0	0	0	0	0	1	#NULL!	17	0	1
765	85	0	1	0	1	1	1	0	0	0	0	0	30	#NULL!	27	1	7
766	66	1	0	0	1	0	0	0	0	0	0	0	1	3	8	0	1
767	55	1	0	0	1	0	1	0	0	0	1	0	6	1	14	0	4
768	78	0	0	0	1	0	0	0	0	1	0	0	1	#NULL!	7	0	1
769	49	1	0	0	0	0	0	1	0	0	0	0	1	#NULL!	8	0	1
770	46	1	0	0	0	0	0	0	1	0	0	1	12	#NULL!	13	0	4
771	70	0	0	0	1	1	1	0	0	0	0	0	0	#NULL!	4	0	0
772	49	0	0	0	0	0	0	0	0	0	0	0	2	1	6	0	0
773	56	1	1	0	1	0	0	0	0	0	0	0	4	3	11	1	3
774	41	1	0	0	0	0	0	1	0	0	1	1	30	1	#NULL!	0	6
775	66	1	1	0	0	0	0	0	0	0	0	0	10	#NULL!	18	1	6
776	66	1	0	0	0	0	0	0	0	0	0	1	2	#NULL!	8	0	1
777	51	1	1	0	0	0	1	0	0	0	1	1	12	#NULL!	5	0	6
778	63	0	0	0	1	1	1	0	0	0	0	0	1	3	11	0	0
779	71	1	1	0	0	1	0	0	0	0	0	0	5	#NULL!	18	1	6
780	74	1	1	0	1	0	1	0	0	0	0	0	2	0	9	0	3
781	76	1	0	1	1	1	0	0	0	0	0	0	1	#NULL!	11	0	3
782	42	1	0	0	0	0	0	0	0	0	1	1	3	#NULL!	9	0	1
783	51	1	0	0	1	0	0	1	0	0	1	0	3	#NULL!	13	1	1
784	45	0	0	0	1	0	0	0	0	0	0	0	5	1	12	0	3
785	70	1	1	0	1	0	1	0	0	0	1	0	8	1	11	0	6
786	38	1	0	0	0	0	0	0	0	0	1	0	1	1	7	0	1
787	82	1	1	0	0	1	1	0	0	0	1	0	7	1	22	1	7
788	44	0	0	0	0	0	0	0	0	0	0	0	12	2	34	0	3
789	57	1	0	0	1	0	0	0	0	0	1	0	0	3	10	0	1
790	71	1	1	0	0	1	0	0	0	0	1	0	22	3	42	1	8
791	63	1	0	0	0	0	0	0	0	0	1	0	2	1	22	0	1
792	45	1	0	0	0	0	1	0	0	0	1	0	4	1	14	0	1
793	80	0	0	0	0	0	0	0	0	0	0	0	6	1	#NULL!	0	4
794	48	1	0	0	1	0	0	0	0	0	0	1	4	1	14	0	1
795	57	1	0	0	1	1	0	0	0	0	0	0	2	3	6	0	1
796	63	1	0	0	1	0	0	0	0	0	1	1	0	3	8	0	1
797	60	1	1	0	1	0	0	0	0	0	0	0	10	1	14	1	6
798	38	1	0	0	1	0	0	0	0	0	0	1	1	0	2	0	1
799	87	1	0	0	1	0	0	0	0	0	0	0	0	1	#NULL!	0	2
800	67	1	0	1	1	0	0	1	0	0	1	1	16	1	20	1	5
801	78	1	1	0	1	0	0	0	0	0	0	0	3	3	5	0	4
802	42	0	0	0	1	0	0	0	0	0	0	0	2	1	5	0	0
803	54	0	1	0	0	1	1	0	0	0	0	0	5	3	13	1	5
804	37	1	0	0	1	0	0	0	0	0	1	0	3	0	7	0	1
805	57	0	0	0	0	0	0	0	0	0	0	0	1	3	8	0	0
806	66	0	0	0	0	0	0	0	0	1	0	0	2	0	5	0	0
807	61	0	1	0	0	0	0	0	0	0	1	1	7	3	5	0	5
808	55	1	1	0	0	1	0	0	0	0	0	0	7	3	22	1	6
809	31	0	0	0	0	0	0	0	0	0	0	0	1	1	7	0	0
810	67	1	0	0	1	0	0	1	0	1	1	1	1	0	13	0	1
811	57	0	0	0	1	0	0	0	0	0	0	0	8	0	20	0	3
812	84	1	1	0	0	0	1	0	0	1	0	0	5	3	7	0	7
813	49	0	0	0	1	0	0	0	0	0	0	0	1	1	15	0	0
814	48	0	0	1	1	0	0	0	0	1	0	0	1	3	15	0	1
815	56	1	0	0	1	0	1	0	1	1	0	1	1	#NULL!	9	0	1
816	47	1	0	0	1	0	0	0	0	0	1	1	0	3	8	0	1
817	39	1	0	0	1	0	0	0	0	0	1	0	2	3	9	0	1
818	46	0	0	0	0	1	0	0	0	0	0	0	1	#NULL!	14	0	0
819	65	1	0	0	1	0	0	0	0	0	0	0	5	3	5	0	4
820	56	1	0	0	1	0	0	0	0	0	0	0	0	3	18	0	1
821	62	1	0	0	1	0	0	0	0	0	0	0	0	1	10	0	1
822	65	0	0	0	0	0	0	0	0	0	0	0	1	3	7	0	0
823	65	1	0	0	1	1	0	0	0	0	0	0	0	3	14	0	1
824	40	1	0	0	1	0	0	0	0	0	0	0	1	1	9	0	1
825	60	1	1	0	1	0	1	0	0	0	0	0	13	1	5	0	6
826	72	0	0	0	0	1	0	0	0	0	0	0	4	3	20	0	0
827	50	0	0	0	1	0	0	0	0	0	0	0	2	1	12	1	0
828	56	1	0	0	1	0	0	0	0	0	0	0	2	1	11	0	1
829	67	1	0	0	1	0	1	0	0	0	0	0	3	1	11	0	1
830	54	1	0	0	1	1	0	0	0	0	0	0	6	3	13	0	4
831	66	1	0	0	1	0	0	0	0	0	0	0	12	1	18	0	4
832	60	1	0	0	0	0	0	0	0	0	0	0	5	3	12	0	4
833	64	0	0	0	0	1	0	0	0	0	0	0	5	1	#NULL!	0	3
834	30	0	0	0	0	0	0	0	0	0	0	0	1	0	17	0	0
835	74	0	0	0	1	1	0	0	1	0	0	0	6	0	17	0	3
836	48	0	0	0	1	0	1	0	0	0	0	0	2	1	15	0	0
837	79	1	0	0	1	0	0	0	0	0	0	0	4	0	13	0	2
838	75	1	0	0	0	0	0	0	0	0	0	0	1	1	10	0	2
839	74	1	0	0	1	0	1	0	1	1	0	0	5	1	23	0	4
840	79	1	0	0	0	0	0	0	0	0	0	1	4	1	14	0	2
841	66	0	0	0	1	1	1	0	0	0	0	0	12	1	11	0	3
842	69	1	0	0	1	0	0	0	0	0	0	0	1	1	23	0	1
843	45	1	0	0	0	0	0	0	0	0	1	1	3	1	20	0	1
844	50	1	1	0	1	1	0	0	0	0	0	0	6	1	19	0	6
845	71	0	0	0	1	0	1	0	0	0	0	0	19	1	27	0	5
846	53	0	0	0	0	0	0	0	0	0	0	0	1	3	7	0	0
847	59	1	0	0	1	0	1	0	0	0	0	0	4	3	17	1	1
848	58	1	1	0	1	0	0	0	0	0	0	0	1	1	13	0	3
849	63	1	0	0	1	0	0	0	0	0	0	0	3	1	10	0	1
850	67	1	0	0	0	0	1	0	0	0	0	0	0	#NULL!	20	0	1
851	40	1	0	0	0	0	0	1	0	0	1	1	1	1	13	0	1
852	60	0	0	0	1	1	0	0	0	0	0	0	7	1	13	0	3
853	35	1	0	0	0	0	0	0	0	0	0	1	3	1	17	1	1
854	55	1	1	0	1	0	0	0	0	1	0	0	13	3	14	1	6
855	66	1	0	0	1	0	0	0	0	0	0	0	8	1	7	0	4
856	71	1	0	0	0	0	1	0	0	0	0	0	4	1	8	0	1
857	68	0	0	0	1	0	0	0	0	0	0	0	0	3	5	0	0
858	76	0	1	0	0	1	0	0	0	0	0	0	6	3	12	1	5
859	53	1	0	0	1	1	1	0	0	0	1	1	2	3	6	0	1
860	54	1	0	0	0	0	0	0	0	0	0	0	1	3	10	0	1
861	68	0	0	0	0	1	1	0	0	0	0	0	9	1	23	0	3
862	62	1	0	0	1	0	1	0	1	0	0	1	1	1	10	0	1
863	68	1	0	0	1	1	0	0	0	0	0	0	0	1	13	0	1
864	62	1	0	0	1	0	0	0	1	0	1	1	1	3	18	0	1
865	47	1	1	0	0	0	0	0	0	0	1	1	2	3	5	0	3
866	49	1	0	0	0	0	0	0	0	0	0	1	4	1	10	0	1
867	63	0	1	0	1	1	1	0	0	0	0	0	21	3	9	1	6
868	73	1	0	0	0	0	0	0	0	0	0	0	4	1	10	1	1
869	67	1	0	0	1	1	1	0	0	0	1	1	1	3	14	0	1
870	38	0	0	0	1	1	0	0	0	0	0	0	9	2	22	0	3
871	55	0	0	0	1	0	1	0	1	0	0	0	14	1	13	0	3
872	79	0	0	0	0	0	0	0	0	0	0	0	2	1	15	0	1
873	72	1	0	0	1	0	0	0	0	1	0	0	12	1	26	0	4
874	74	0	0	0	1	0	0	0	1	0	0	0	4	3	14	1	0
875	40	1	0	0	0	0	0	0	0	0	0	0	2	1	20	0	0
876	85	1	1	0	1	1	0	0	0	1	0	0	13	1	4	1	7
877	47	0	0	0	0	0	0	0	0	0	0	0	0	1	9	0	0
878	61	0	0	0	1	0	1	0	0	0	0	0	5	1	5	0	3
879	40	1	0	0	0	0	1	1	1	0	1	1	4	1	15	0	1
880	36	1	0	0	0	0	1	0	0	0	1	0	2	#NULL!	6	0	1
881	76	0	1	1	1	1	0	0	0	0	0	0	15	2	30	1	7
882	41	1	0	0	1	0	1	0	0	0	0	0	15	1	11	0	4
883	50	1	1	1	1	0	1	0	0	0	0	0	14	2	17	0	7
884	71	0	0	0	0	0	0	0	0	0	0	1	2	1	11	0	0
885	64	1	1	0	1	0	1	0	0	0	1	1	4	1	10	0	3
886	66	1	0	0	0	0	0	0	0	0	0	0	1	#NULL!	18	1	1
887	69	0	0	0	0	1	0	0	0	0	0	0	0	1	6	0	0
888	60	0	1	0	0	1	0	0	0	0	0	0	4	0	18	1	2
889	48	0	0	0	0	0	0	0	0	0	0	1	4	1	10	0	0
890	58	0	0	0	1	1	0	0	0	0	0	0	7	0	9	0	3
891	57	0	0	0	1	1	0	0	0	0	0	0	2	0	5	0	0
892	63	0	1	0	1	1	0	0	0	0	0	1	20	3	9	0	7
893	52	1	0	0	1	1	0	0	1	0	0	1	7	1	25	0	4
894	59	1	0	0	1	0	0	0	0	0	0	1	4	3	17	0	1
895	62	1	0	0	1	0	1	0	0	0	1	0	3	3	18	0	1
896	43	1	0	0	0	0	1	0	0	0	1	0	3	#NULL!	17	0	1
897	55	1	0	0	0	0	1	0	0	0	1	0	2	#NULL!	11	0	1
898	74	1	0	0	1	0	1	0	0	0	1	1	0	#NULL!	13	0	1
899	57	1	0	0	1	0	0	0	0	0	0	0	1	#NULL!	13	0	1
900	75	0	0	0	1	0	0	0	0	0	0	1	1	#NULL!	14	0	1
901	59	1	0	0	0	0	0	0	0	0	0	1	1	#NULL!	12	0	1
902	48	1	0	0	0	0	0	0	0	0	1	0	2	0	9	0	1
903	45	0	0	0	1	0	0	0	0	0	0	0	1	#NULL!	5	0	0
904	53	1	0	0	1	0	0	0	0	0	0	0	3	0	14	1	1
905	70	0	0	0	1	0	0	0	0	0	0	0	3	#NULL!	12	0	0
906	65	1	0	0	0	0	0	0	0	0	0	0	2	0	5	0	1
907	56	1	0	0	1	0	0	0	0	0	0	0	1	#NULL!	2	0	1
908	51	1	1	0	0	0	0	0	0	0	0	0	18	2	21	0	8
909	83	0	0	0	1	0	0	0	0	0	0	0	12	0	11	0	4
910	70	1	1	0	0	0	0	0	0	0	0	0	6	3	36	1	6
911	59	0	1	1	0	0	0	0	0	0	0	0	6	1	28	1	6
912	57	1	0	0	1	1	0	0	0	0	0	0	3	3	15	0	1
913	60	1	0	0	0	0	1	0	0	0	1	0	0	#NULL!	14	0	1
914	45	0	0	0	1	1	0	0	0	0	0	0	9	1	17	0	3
915	55	0	0	0	1	0	0	0	1	0	0	0	4	1	17	0	0
916	50	1	0	0	1	0	1	0	0	0	0	0	1	#NULL!	10	0	1
917	66	0	0	0	1	0	0	0	0	0	0	0	1	#NULL!	14	0	0
918	82	0	1	0	0	1	0	1	0	0	0	0	8	#NULL!	9	1	6
919	59	1	1	0	1	0	0	0	0	0	0	0	6	1	27	1	6
920	67	0	1	0	1	1	0	0	0	0	0	1	9	#NULL!	31	1	5
921	39	1	0	0	1	1	1	0	0	0	1	1	0	#NULL!	13	0	0
922	64	0	0	0	0	0	0	0	0	0	0	1	1	3	14	0	0
923	61	0	0	0	1	1	0	0	0	0	0	0	7	3	24	0	3
924	62	1	0	0	1	1	0	0	0	0	0	1	0	0	10	0	1
925	49	1	0	0	1	0	0	0	0	0	0	1	5	1	9	1	4
926	45	1	0	0	1	0	0	0	0	0	1	0	1	1	12	0	1
927	66	1	0	0	1	0	0	0	1	0	0	0	2	0	11	1	1
928	34	1	0	0	0	0	1	0	0	0	1	0	4	#NULL!	9	0	1
929	47	1	0	0	0	0	1	0	0	0	1	0	18	1	28	0	6
930	58	1	1	0	1	1	1	0	0	0	1	0	5	3	21	1	6
931	72	0	0	0	1	0	0	0	1	0	0	1	3	1	14	0	0
932	57	1	0	1	0	1	0	1	0	0	0	0	8	1	38	1	5
933	72	1	1	0	0	1	0	0	0	1	0	0	2	#NULL!	19	0	3
934	62	0	1	0	0	1	0	0	0	0	0	0	2	0	17	1	2
935	61	1	0	0	0	0	0	0	0	0	0	0	3	3	10	0	1
936	60	1	1	0	0	0	1	0	0	0	1	0	3	3	17	1	3
937	68	1	0	0	0	0	0	0	0	1	0	0	3	3	8	0	1
938	47	1	1	0	1	1	0	0	0	0	0	1	15	1	26	1	6
939	60	1	0	0	1	0	1	1	0	0	0	0	7	1	10	0	4
940	72	0	0	0	0	0	0	0	1	0	0	0	2	0	6	0	0
941	49	1	1	0	1	0	0	0	0	0	0	0	14	3	33	1	6
942	68	1	1	0	1	0	0	0	0	0	0	1	1	0	21	1	3
943	40	0	0	0	0	0	0	0	0	0	0	1	1	1	14	0	0
944	61	1	0	0	0	0	0	0	0	0	0	0	6	3	7	0	4
945	60	1	0	0	0	0	0	0	0	0	0	0	4	1	10	0	1
946	51	1	0	0	1	0	1	0	0	0	1	1	8	1	#NULL!	1	4
947	52	0	1	0	1	1	0	0	0	0	0	0	5	0	12	0	5
948	65	1	0	0	1	0	0	0	0	0	0	0	0	3	9	0	1
949	54	1	0	0	1	1	0	0	0	0	0	0	2	3	#NULL!	0	1
950	68	1	0	0	1	1	0	0	0	0	1	0	1	3	10	0	1
951	55	0	0	0	1	0	0	0	0	0	0	1	5	1	12	1	3
952	55	1	0	0	1	0	1	0	1	0	1	1	0	1	12	0	1
953	64	1	0	0	0	1	0	0	0	0	0	1	3	3	13	0	1
954	66	0	0	0	1	0	0	0	0	1	0	0	0	3	13	0	0
955	58	0	0	0	1	0	0	0	0	0	0	1	3	1	3	0	0
956	40	1	0	0	1	0	0	0	0	0	0	0	2	1	15	0	1
957	82	1	0	0	0	0	0	0	0	0	0	0	1	3	9	0	2
958	49	1	0	0	1	0	1	0	0	0	1	1	0	2	19	0	1
959	66	1	0	0	1	0	0	0	0	0	0	1	1	2	14	0	1
960	64	1	0	0	0	0	1	0	0	0	0	0	1	3	17	0	1
961	61	1	0	0	0	0	0	0	1	0	0	0	0	3	7	0	1
962	65	0	0	0	1	0	0	0	0	0	0	1	0	1	10	0	0
963	58	1	1	0	1	0	0	0	0	0	0	0	10	3	9	0	6
964	66	1	0	0	0	1	1	0	0	0	1	0	1	3	10	0	1
965	62	1	1	0	1	0	0	0	0	0	0	1	6	1	30	1	6
966	47	0	0	0	1	0	0	0	0	0	0	0	2	1	13	0	0
967	55	1	0	0	0	0	0	0	0	0	1	1	1	3	13	0	1
968	80	1	0	0	1	0	0	0	0	0	0	1	0	3	10	0	2
969	55	1	1	0	0	0	1	0	0	0	0	0	4	0	18	1	3
970	76	0	1	0	1	1	0	0	0	0	0	0	3	3	15	1	3
971	68	1	1	0	1	0	0	0	0	0	0	0	1	1	11	0	3
972	41	1	0	0	1	0	0	0	0	0	0	0	1	1	6	0	1
973	38	1	0	0	1	0	0	0	0	0	0	0	4	1	15	0	1
974	41	1	0	0	0	0	0	1	0	0	1	1	1	#NULL!	3	0	1
975	41	1	0	0	0	0	0	1	0	0	1	1	1	#NULL!	3	0	1
976	62	1	0	0	1	0	0	0	1	0	0	1	1	1	15	0	1
977	43	1	0	0	1	0	0	0	0	0	0	1	0	1	23	0	1
978	62	1	0	0	1	0	0	0	1	0	0	1	1	1	15	0	1
979	47	0	0	0	0	0	0	0	0	0	0	0	12	0	43	1	3
980	76	1	0	0	1	0	0	0	0	0	0	0	1	1	#NULL!	0	2
981	67	1	0	0	0	1	0	0	0	0	0	0	2	#NULL!	10	0	1
982	43	0	0	0	1	1	0	0	0	0	1	1	0	1	#NULL!	0	0
983	46	1	0	0	0	0	0	0	0	0	1	1	6	1	#NULL!	0	4
984	74	0	0	0	1	1	1	0	0	0	0	0	7	1	#NULL!	0	3
985	63	1	0	0	0	0	0	0	0	0	0	1	5	0	19	0	4
986	28	0	0	0	0	0	0	0	0	0	0	0	7	1	11	0	3
987	82	1	0	0	1	1	0	0	0	0	0	0	5	3	14	1	5
988	45	1	0	0	0	0	0	0	0	0	1	1	7	2	#NULL!	0	4
989	46	1	0	0	0	0	0	0	0	0	0	1	0	1	14	0	1
990	56	1	0	0	0	1	0	0	0	0	0	1	0	1	12	0	1
991	70	0	0	0	1	0	0	0	0	0	0	0	2	3	#NULL!	0	1
992	47	0	0	0	0	0	0	0	0	0	0	0	2	1	5	0	1
993	46	1	0	0	0	0	0	0	0	0	0	0	7	1	13	0	4
994	73	1	0	0	1	0	0	0	0	1	0	0	1	1	6	0	1
995	73	1	0	0	1	0	0	0	0	1	0	0	1	1	6	0	1
996	69	0	0	0	1	0	1	0	0	0	0	0	0	0	4	0	0
997	44	1	0	0	0	0	0	0	0	1	0	1	2	3	#NULL!	0	1
998	53	0	0	0	1	1	0	0	1	0	0	0	7	1	#NULL!	0	3
999	66	1	1	0	1	1	0	0	0	0	0	1	9	3	12	1	6
1000	61	0	0	0	1	1	0	0	0	0	0	0	5	#NULL!	18	0	3
1001	28	1	0	0	0	0	0	0	0	0	0	0	1	1	10	0	1
1002	31	1	0	0	0	0	0	0	0	0	0	0	5	#NULL!	#NULL!	0	4
1003	66	1	0	0	1	0	0	0	0	0	0	0	3	1	14	0	1
1004	65	1	1	0	1	1	0	0	1	0	0	0	3	0	16	0	3
1005	66	1	1	0	0	0	0	0	0	0	1	1	6	1	11	1	6
1006	43	1	0	0	0	0	0	0	0	0	0	0	1	1	#NULL!	0	1
1007	59	0	0	0	1	0	1	0	0	0	0	0	5	1	#NULL!	0	3
1008	64	1	0	0	1	1	0	0	0	0	1	1	0	0	#NULL!	0	1
1009	68	1	0	0	1	0	1	0	0	1	0	1	3	0	11	0	1
1010	57	1	0	0	1	0	0	0	0	0	0	0	3	3	#NULL!	0	1
1011	46	0	0	0	1	1	1	0	0	0	0	0	11	1	24	0	3
1012	78	0	0	0	1	0	1	0	0	0	0	0	6	1	8	0	4
1013	38	0	0	0	1	0	0	0	0	0	0	0	8	1	21	0	3
1014	30	0	0	0	1	0	1	0	0	0	0	0	0	1	9	0	0
1015	65	0	1	0	1	0	1	0	0	0	0	0	11	2	19	1	5
1016	65	0	0	0	0	0	0	0	0	0	0	0	8	0	27	0	3
1017	59	0	0	0	1	0	1	0	0	0	0	0	2	1	12	0	0
1018	53	0	0	0	1	0	0	0	0	0	0	0	1	0	9	0	0
1019	55	1	0	0	1	0	0	0	0	1	0	0	3	1	17	0	1
1020	63	0	0	0	1	0	0	0	0	0	1	0	3	0	13	0	0
1021	63	1	0	0	1	0	0	0	0	0	0	0	3	1	13	0	1
1022	56	0	0	0	0	1	0	0	0	0	0	0	0	0	14	0	0
1023	56	0	0	0	0	1	0	0	0	0	0	0	1	0	14	0	0
1024	75	1	0	0	0	0	0	0	0	0	0	0	0	3	8	0	2
1025	61	0	0	0	1	0	0	0	0	0	0	0	3	3	6	0	0
1026	78	0	0	0	1	1	1	0	0	0	0	0	6	1	6	0	4
1027	57	0	1	0	1	0	0	0	0	0	0	0	23	1	56	1	7
1028	43	1	0	0	0	0	0	0	0	0	0	0	7	0	7	0	4
1029	52	1	0	0	1	0	0	0	0	0	1	1	1	3	6	0	1
1030	39	1	0	0	1	0	0	0	0	0	0	0	2	0	11	0	1
1031	51	0	0	0	1	0	0	0	0	0	0	0	11	0	12	0	3
1032	61	1	0	0	1	0	0	0	0	0	0	0	5	3	9	0	4
1033	50	1	0	0	1	1	0	0	0	0	1	0	3	3	14	0	1
1034	53	1	1	0	1	1	1	0	0	0	0	0	1	3	9	0	3
1035	76	1	0	1	0	0	1	0	0	1	0	0	1	0	6	0	3
1036	74	1	0	0	0	0	0	0	0	0	0	0	3	1	11	0	1
1037	68	0	1	1	0	0	1	0	0	0	0	0	19	1	16	1	8
1038	70	0	0	0	1	1	0	0	0	1	0	0	12	1	17	0	3
1039	65	1	1	0	0	0	0	0	0	0	1	1	18	3	21	1	7
1040	62	0	0	0	1	0	0	0	1	0	0	0	0	0	13	0	0
1041	75	1	1	0	1	0	0	0	1	0	1	1	25	3	27	1	9
1042	75	0	1	1	1	1	1	0	0	0	0	0	8	2	17	1	7
1043	61	0	0	0	1	0	1	0	0	0	0	0	3	1	14	1	0
1044	56	1	1	0	1	1	0	0	0	0	1	1	3	3	18	0	3
1045	51	1	1	0	0	1	0	0	0	0	0	0	6	3	10	0	6
1046	70	0	0	0	0	1	0	0	0	0	0	0	1	3	14	0	0
1047	50	0	1	0	1	1	1	0	0	0	0	0	18	1	33	1	7
1048	66	0	0	0	1	0	0	0	0	0	0	0	3	0	4	0	0
1049	42	0	0	0	0	0	0	0	0	0	0	0	0	1	5	0	0
1050	70	0	0	0	0	0	0	0	1	1	0	0	2	1	10	0	0
1051	83	0	0	0	0	0	0	0	0	0	0	0	0	3	17	0	1
1052	40	1	1	0	1	0	0	0	0	0	0	1	5	1	10	1	6
1053	64	0	0	0	0	0	0	0	1	0	0	0	7	3	#NULL!	0	3
1054	49	1	1	0	1	0	0	0	0	0	1	1	5	3	18	0	6
1055	69	1	0	0	0	0	0	0	0	0	0	0	7	1	7	0	4
1056	75	0	0	0	0	0	0	0	0	0	0	0	2	3	10	0	1
1057	57	1	0	0	0	0	0	0	0	0	0	0	1	3	7	0	1
1058	47	1	0	0	1	0	0	0	0	0	0	1	2	1	13	0	1
1059	85	0	0	0	1	0	0	0	1	0	0	0	1	1	4	0	1
1060	66	1	0	0	0	0	0	0	0	0	1	1	0	1	5	0	1
1061	61	0	0	0	1	1	0	0	0	0	0	0	7	1	16	0	3
1062	76	1	0	0	0	0	1	0	0	0	0	0	6	1	11	0	5
1063	45	1	0	0	1	0	0	0	0	1	1	1	7	1	12	0	4
1064	59	1	0	0	0	1	0	0	0	0	0	0	1	3	9	0	1
1065	56	0	0	0	0	0	0	0	0	0	0	0	0	0	6	0	0
1066	40	1	0	0	0	0	1	0	0	0	0	0	2	0	14	0	1
1067	62	0	0	0	0	0	0	0	0	0	0	0	3	1	4	0	0
1068	64	1	0	0	1	0	1	0	0	0	0	0	1	0	15	0	1
1069	79	0	1	0	0	0	0	0	0	0	0	0	8	3	#NULL!	0	5
1070	56	1	0	0	0	0	0	0	0	0	0	0	0	0	15	0	1
1071	47	1	0	0	1	1	1	0	0	1	0	0	2	1	6	0	1
1072	74	0	0	0	0	1	1	0	0	0	0	0	3	3	10	0	0
1073	51	1	0	0	1	0	0	0	0	1	1	1	12	1	59	0	4
1074	51	0	1	0	1	0	0	0	0	0	0	0	6	3	12	0	5
1075	73	1	0	0	0	1	0	0	0	0	0	0	5	3	8	0	4
1076	63	1	0	0	0	0	0	0	0	0	0	1	8	3	15	0	4
1077	45	1	0	0	1	1	0	0	0	0	0	0	5	1	13	0	4
1078	72	0	1	0	1	1	0	0	0	0	0	0	2	3	13	0	2
1079	48	1	0	0	1	0	0	0	0	0	0	1	1	3	11	0	1
1080	56	1	0	0	1	1	0	0	1	0	1	1	7	1	10	0	4
1081	59	0	0	0	0	0	1	0	0	0	0	0	2	3	14	0	0
1082	62	0	0	0	0	0	0	0	0	0	0	0	6	1	17	0	3
1083	64	1	0	0	1	0	0	0	0	0	0	1	5	3	11	0	4
1084	74	1	0	0	1	1	0	0	0	1	0	0	0	3	18	0	1
1085	47	0	0	0	0	0	0	0	0	0	0	0	14	2	16	0	3
1086	52	0	0	0	1	0	0	0	0	0	0	0	2	1	11	0	0
1087	49	0	1	0	1	0	0	0	0	0	0	0	2	3	14	0	2
1088	54	1	0	0	1	1	0	0	0	0	0	0	1	0	13	0	1
1089	41	1	0	0	1	0	1	0	0	0	0	0	3	1	#NULL!	0	1
1090	54	1	0	0	1	1	1	0	0	0	0	0	0	3	#NULL!	0	1
1091	34	1	0	0	0	0	0	0	0	0	1	1	9	1	#NULL!	0	4
1092	59	1	0	0	1	1	0	0	0	0	1	1	3	3	#NULL!	0	1
1093	66	1	1	0	1	0	0	0	0	0	0	0	1	3	#NULL!	1	3
1094	65	1	0	0	1	0	1	0	0	0	0	0	1	3	#NULL!	0	1
1095	53	1	0	0	1	0	1	0	0	0	1	1	3	1	18	0	1
1096	60	1	0	0	0	0	0	1	0	0	0	1	13	1	#NULL!	0	4
1097	61	1	0	0	1	0	0	0	0	0	0	0	1	1	#NULL!	0	1
1098	64	1	1	0	0	1	0	0	0	0	0	0	7	3	#NULL!	0	6
1099	40	1	0	0	0	0	1	1	1	0	1	1	4	1	#NULL!	0	1
1100	83	1	0	0	1	1	1	0	0	1	0	0	7	#NULL!	#NULL!	0	4
1101	55	1	0	0	1	0	1	0	0	0	0	1	13	1	#NULL!	0	4
1102	65	0	0	0	1	1	0	0	0	0	0	0	1	#NULL!	#NULL!	0	0
1103	55	1	0	0	1	0	0	0	0	0	0	1	14	#NULL!	#NULL!	0	4
1104	75	0	1	1	1	1	1	0	0	0	0	0	8	2	30	1	7
1105	70	0	0	0	0	0	0	0	1	1	0	0	2	1	10	0	0
1106	61	0	0	0	1	0	1	0	0	0	0	0	3	1	14	1	0
1107	68	0	1	1	0	0	1	0	0	0	0	0	19	1	16	1	8
1108	62	0	0	0	1	0	0	0	0	0	0	0	0	0	13	0	0
1109	60	1	0	0	1	0	1	0	0	0	0	0	1	#NULL!	8	0	1
1110	49	1	0	0	1	0	0	0	0	0	0	0	0	1	13	0	1
1111	65	0	0	0	0	0	0	0	0	0	0	0	8	0	#NULL!	0	3
1112	30	0	0	0	1	0	1	0	0	0	0	0	0	#NULL!	9	0	0
1113	78	0	0	0	1	0	1	0	0	0	0	0	6	#NULL!	8	0	4
1114	46	0	0	0	1	1	1	0	0	0	0	0	11	1	24	0	3
1115	68	1	0	0	0	0	0	0	0	0	0	0	7	3	12	0	4
1116	32	1	0	0	1	0	0	0	0	0	0	0	0	1	7	0	1
1117	38	0	0	0	1	0	0	0	0	0	0	0	8	1	21	0	3
1118	55	1	0	0	1	0	1	0	0	0	1	1	3	1	13	1	1
1119	61	1	0	0	0	0	0	0	0	0	0	0	0	1	10	0	1
1120	75	1	1	0	0	1	0	0	0	0	0	0	17	#NULL!	6	1	9
1121	59	0	0	0	1	0	0	0	0	0	0	0	2	#NULL!	12	0	0
1122	70	0	0	0	0	1	0	0	0	0	0	0	1	3	14	0	0
1123	75	0	1	1	1	1	1	0	0	0	0	0	8	2	30	1	7
1124	70	0	0	0	0	0	0	0	1	1	0	0	2	1	10	0	0
1125	61	0	0	0	1	0	1	0	0	0	0	0	3	1	14	1	0
1126	68	0	1	1	0	0	1	0	0	0	0	0	19	1	16	1	8
1127	62	0	0	0	1	0	0	0	0	0	0	0	0	0	13	0	0
1128	60	1	0	0	1	0	1	0	0	0	0	0	1	#NULL!	8	0	1
1129	49	1	0	0	1	0	0	0	0	0	0	0	0	1	13	0	1
1130	65	0	0	0	0	0	0	0	0	0	0	0	8	0	#NULL!	0	3
1131	30	0	0	0	1	0	1	0	0	0	0	0	0	#NULL!	9	0	0
1132	78	0	0	0	1	0	1	0	0	0	0	0	6	#NULL!	8	0	4
1133	46	0	0	0	1	1	1	0	0	0	0	0	11	1	24	0	3
1134	68	1	0	0	0	0	0	0	0	0	0	0	7	3	12	0	4
1135	32	1	0	0	1	0	0	0	0	0	0	0	0	1	7	0	1
1136	38	0	0	0	1	0	0	0	0	0	0	0	8	1	21	0	3
1137	55	1	0	0	1	0	1	0	0	0	1	1	3	1	13	1	1
1138	61	1	0	0	0	0	0	0	0	0	0	0	0	1	10	0	1
1139	75	1	1	0	0	1	0	0	0	0	0	0	17	#NULL!	6	1	9
1140	59	0	0	0	1	0	0	0	0	0	0	0	2	#NULL!	12	0	0
1141	70	0	0	0	0	1	0	0	0	0	0	0	1	3	14	0	0
1142	49	0	1	0	1	0	0	0	0	0	0	0	10	3	#NULL!	0	5
